# Supplementary material for: 2-Hy­droxy-3-oct­yloxy-N,N,N-trimethyl­propan-1-aminium bromide
Source: Acta Crystallogr Sect E Struct Rep Online. 2010 Oct 20;66(Pt 11):o2865. doi: 10.1107/S1600536810040705 (PMC3009037; doi:10.1107/S1600536810040705)
Supplement: Supplementary file 1 [file e-66-o2865-sup1.cif]

##############################################################################
###                                                                        ###
###        Electronic paper (Acta Crystallographica Section E)             ###
###                                                                        ###
##############################################################################
#                                                                            #
# This CIF contains the data in a paper accepted for publication in Acta     #
# Crystallographica Section E. It conforms to the requirements of Notes      #
# for Authors for Section E, and has been peer reviewed under the auspices   #
# of the IUCr Commission on Journals.                                        #
#                                                                            #
# Full details of the Crystallographic Information File format               #
# are given in the paper "The Crystallographic Information File (CIF):       #
# a New Standard Archive File for Crystallography" by S. R. Hall, F. H.      #
# Allen and I. D. Brown [Acta Cryst. (1991), A47, 655-685].                  #
#                                                                            #
# The current version of the core CIF dictionary is obtainable from          #
# ftp://ftp.iucr.org/pub/cif_core.dic. The current version number is 2.4.    #
#                                                                            #
# Software is freely available for graphical display of the structure(s) in  #
# this CIF.  For information consult the CIF home page http://www.iucr.org/  #
# cif/home.html                                                              #
#                                                                            #
# This file may be used for bona fide research purposes within the           #
# scientific community so long as proper attribution is given to the journal # 
# article from which it was obtained.                                        #
#                                                                            #
##############################################################################
                                             
data_I
_audit_creation_method     SHELXL-97
_chemical_name_systematic
;
2-Hydroxy-3-octyloxy-<i>N</i>,<i>N</i>,<i>N</i>-trimethylpropan-1-aminium
bromide
;
_chemical_name_common     ?
_chemical_formula_moiety     'C14 H32 N O2 +, Br -'
_chemical_formula_sum     'C14 H32 Br N O2'
_chemical_formula_iupac     'C14 H32 N O2 +, Br -'
_chemical_formula_weight     326.32
_chemical_melting_point     ?
_symmetry_cell_setting     monoclinic
_symmetry_space_group_name_H-M     'P 21'
_symmetry_space_group_name_Hall     'P 2yb'
loop_
    _symmetry_equiv_pos_as_xyz
    'x, y, z'
    '-x, y+1/2, -z'
_cell_length_a     5.9713(11)
_cell_length_b     7.4780(12)
_cell_length_c     19.992(2)
_cell_angle_alpha     90.00
_cell_angle_beta     92.9230(10)
_cell_angle_gamma     90.00
_cell_volume     891.6(2)
_cell_formula_units_Z     2
_cell_measurement_reflns_used     889
_cell_measurement_theta_min     3.065
_cell_measurement_theta_max     28.419
_cell_measurement_temperature     298(2)
_exptl_crystal_description     block
_exptl_crystal_colour     colourless
_exptl_crystal_size_max     0.42
_exptl_crystal_size_mid     0.30
_exptl_crystal_size_min     0.04
_exptl_crystal_density_diffrn     1.216
_exptl_crystal_density_meas     ?
_exptl_crystal_density_method     'not measured'
_exptl_crystal_F_000     348
_exptl_absorpt_coefficient_mu     2.303
_exptl_absorpt_correction_type     multi-scan
_exptl_absorpt_process_details     '(SABABS; Sheldrick, 1996)'
_exptl_absorpt_correction_T_min     0.4447
_exptl_absorpt_correction_T_max     0.9135
_exptl_special_details
;
;
_diffrn_ambient_temperature     298(2)
_diffrn_radiation_type     MoK\a
_diffrn_radiation_wavelength     0.71073
_diffrn_radiation_source     'fine-focus sealed tube'
_diffrn_radiation_monochromator     graphite
_diffrn_measurement_device_type     'Siemens SMART CCD area-detector'
_diffrn_measurement_method     'phi and omega scans'
_diffrn_detector_area_resol_mean     ?
_diffrn_reflns_number     4642
_diffrn_reflns_av_R_equivalents     0.1346
_diffrn_reflns_av_sigmaI/netI     0.1467
_diffrn_reflns_theta_min     2.04
_diffrn_reflns_theta_max     25.01
_diffrn_reflns_theta_full     25.01
_diffrn_measured_fraction_theta_max     0.981
_diffrn_measured_fraction_theta_full     0.981
_diffrn_reflns_limit_h_min     -7
_diffrn_reflns_limit_h_max     7
_diffrn_reflns_limit_k_min     -7
_diffrn_reflns_limit_k_max     8
_diffrn_reflns_limit_l_min     -19
_diffrn_reflns_limit_l_max     23
_diffrn_standards_number     ?
_diffrn_standards_interval_count     ?
_diffrn_standards_interval_time     ?
_diffrn_standards_decay_%     ?
_refine_special_details
;
Refinement of <i>F</i>^2^ against ALL reflections. The weighted <i>R</i>-factor
<i>wR</i> and goodness of fit <i>S</i> are based on <i>F</i>^2^, conventional
<i>R</i>-factors <i>R</i> are based on <i>F</i>, with <i>F</i> set to zero for
negative <i>F</i>^2^. The threshold expression of <i>F</i>^2^ >
\s(<i>F</i>^2^) is used only for calculating <i>R</i>-factors(gt) <i>etc</i>.
and is not relevant to the choice of reflections for refinement.
<i>R</i>-factors based on <i>F</i>^2^ are statistically about twice as large
as those based on <i>F</i>, and <i>R</i>- factors based on ALL data will be
even larger.
;
_reflns_number_total     2827
_reflns_number_gt     1168
_reflns_threshold_expression     I>2sigma(I)
_refine_ls_structure_factor_coef     Fsqd
_refine_ls_matrix_type     full
_refine_ls_R_factor_all     0.1837
_refine_ls_R_factor_gt     0.0810
_refine_ls_wR_factor_gt     0.1670
_refine_ls_wR_factor_ref     0.1989
_refine_ls_goodness_of_fit_ref     1.026
_refine_ls_restrained_S_all     1.026
_refine_ls_number_reflns     2827
_refine_ls_number_parameters     211
_refine_ls_number_restraints     1
_refine_ls_hydrogen_treatment     constr
_refine_ls_weighting_scheme     calc
_refine_ls_weighting_details
         'calc w=1/[\s^2^(Fo^2^)+(0.0713P)^2^+0.0000P] where P=(Fo^2^+2Fc^2^)/3'
_atom_sites_solution_hydrogens     geom
_atom_sites_solution_primary     direct
_atom_sites_solution_secondary     difmap
_refine_ls_shift/su_max     0.001
_refine_ls_shift/su_mean     0.000
_refine_diff_density_max     0.735
_refine_diff_density_min     -0.298
_refine_ls_extinction_method     none
_refine_ls_extinction_coef     ?
_refine_ls_abs_structure_details     'Flack (1983), <b>1124 FRIEDEL PAIRS</b>'
_refine_ls_abs_structure_Flack     0.02(7)
loop_
    _atom_type_symbol
    _atom_type_description
    _atom_type_scat_dispersion_real
    _atom_type_scat_dispersion_imag
    _atom_type_scat_source
    'C' 'C' 0.0033 0.0016
                         'International Tables Vol C Tables 4.2.6.8 and 6.1.1.4'
    'H' 'H' 0.0000 0.0000
                         'International Tables Vol C Tables 4.2.6.8 and 6.1.1.4'
    'O' 'O' 0.0106 0.0060
                         'International Tables Vol C Tables 4.2.6.8 and 6.1.1.4'
    'Br' 'Br' -0.2901 2.4595
                         'International Tables Vol C Tables 4.2.6.8 and 6.1.1.4'
    'N' 'N' 0.0061 0.0033
                         'International Tables Vol C Tables 4.2.6.8 and 6.1.1.4'
_computing_data_collection     'SMART (Siemens, 1996)'
_computing_cell_refinement     'SAINT (Siemens, 1996)'
_computing_data_reduction     'SAINT (Siemens, 1996)'
_computing_structure_solution     'SHELXS97 (Sheldrick, 2008)'
_computing_structure_refinement     'SHELXL97 (Sheldrick, 2008)'
_computing_molecular_graphics     'SHELXTL (Sheldrick, 2008)'
_computing_publication_material     'SHELXTL (Sheldrick, 2008)'
loop_
    _atom_site_type_symbol
    _atom_site_label
    _atom_site_fract_x
    _atom_site_fract_y
    _atom_site_fract_z
    _atom_site_U_iso_or_equiv
    _atom_site_adp_type
    _atom_site_calc_flag
    _atom_site_refinement_flags
    _atom_site_occupancy
    _atom_site_disorder_assembly
    _atom_site_disorder_group
    Br Br1 0.66822(19) 0.4416(9) 0.40071(6) 0.0909(6) Uani d . 1 . .
    N N1 0.0535(12) 0.941(5) 0.3976(4) 0.070(2) Uani d . 1 . .
    O O1 -0.02(4) 0.902(10) 0.186(9) 0.09(2) Uani d P 0.57(3) A 1
    O O2 -0.389(6) 1.064(4) 0.3144(15) 0.077(10) Uani d P 0.57(3) A 1
    H H2 -0.3915 1.1580 0.3356 0.116 Uiso calc PR 0.57(3) A 1
    C C1 -0.039(17) 0.883(12) 0.330(5) 0.08(2) Uani d P 0.57(3) A 1
    H H1A -0.1382 0.7816 0.3346 0.099 Uiso calc PR 0.57(3) A 1
    H H1B 0.0832 0.8449 0.3028 0.099 Uiso calc PR 0.57(3) A 1
    C C2 -0.168(12) 1.034(9) 0.293(3) 0.079(16) Uani d P 0.57(3) A 1
    H H2A -0.0811 1.1452 0.2950 0.094 Uiso calc PR 0.57(3) A 1
    C C3 -0.205(15) 0.969(10) 0.221(4) 0.08(3) Uani d P 0.57(3) A 1
    H H3A -0.3176 0.8756 0.2211 0.100 Uiso calc PR 0.57(3) A 1
    H H3B -0.2699 1.0678 0.1952 0.100 Uiso calc PR 0.57(3) A 1
    O O1' -0.01(5) 0.970(11) 0.192(12) 0.09(4) Uani d P 0.43(3) A 2
    O O2' -0.364(7) 0.801(5) 0.3282(19) 0.077(13) Uani d P 0.43(3) A 2
    H H2' -0.3683 0.6949 0.3386 0.116 Uiso calc PR 0.43(3) A 2
    C C1' -0.02(2) 0.979(13) 0.326(6) 0.08(3) Uani d P 0.43(3) A 2
    H H1'1 0.1120 0.9954 0.3008 0.097 Uiso calc PR 0.43(3) A 2
    H H1'2 -0.1025 1.0912 0.3248 0.097 Uiso calc PR 0.43(3) A 2
    C C2' -0.168(16) 0.834(12) 0.292(4) 0.08(2) Uani d P 0.43(3) A 2
    H H2'1 -0.0803 0.7237 0.2939 0.095 Uiso calc PR 0.43(3) A 2
    C C3' -0.22(2) 0.870(17) 0.218(6) 0.09(3) Uani d P 0.43(3) A 2
    H H3'1 -0.3563 0.9451 0.2117 0.104 Uiso calc PR 0.43(3) A 2
    H H3'2 -0.2504 0.7592 0.1934 0.104 Uiso calc PR 0.43(3) A 2
    C C4 0.190(5) 1.104(5) 0.4099(15) 0.099(11) Uani d . 1 A .
    H H4A 0.2923 1.1176 0.3747 0.148 Uiso calc R 1 . .
    H H4B 0.2727 1.0933 0.4521 0.148 Uiso calc R 1 . .
    H H4C 0.0932 1.2064 0.4107 0.148 Uiso calc R 1 . .
    C C5 0.206(4) 0.784(5) 0.4109(15) 0.096(10) Uani d . 1 A .
    H H5A 0.3187 0.7822 0.3783 0.144 Uiso calc R 1 . .
    H H5B 0.1202 0.6759 0.4079 0.144 Uiso calc R 1 . .
    H H5C 0.2766 0.7947 0.4549 0.144 Uiso calc R 1 . .
    C C6 -0.1293(12) 0.936(4) 0.4460(4) 0.078(3) Uani d . 1 A .
    H H6A -0.0659 0.9507 0.4907 0.116 Uiso calc R 1 . .
    H H6B -0.2045 0.8222 0.4425 0.116 Uiso calc R 1 . .
    H H6C -0.2347 1.0298 0.4358 0.116 Uiso calc R 1 . .
    C C7 -0.0337(12) 0.978(4) 0.1194(4) 0.104(8) Uani d R 1 . .
    H H7A -0.0355 1.1079 0.1219 0.125 Uiso calc PR 0.57(3) A 1
    H H7B -0.1696 0.9387 0.0952 0.125 Uiso calc PR 0.57(3) A 1
    H H7C -0.0705 1.0997 0.1058 0.125 Uiso d PR 0.43(3) A 2
    H H7D -0.1588 0.9023 0.1052 0.125 Uiso d PR 0.43(3) A 2
    C C8 0.169(2) 0.915(5) 0.0850(6) 0.103(7) Uani d . 1 A .
    H H8A 0.2919 0.9934 0.0992 0.123 Uiso calc R 1 . .
    H H8B 0.2056 0.7973 0.1025 0.123 Uiso calc R 1 . .
    C C9 0.168(2) 0.903(4) 0.0123(6) 0.112(9) Uani d . 1 . .
    H H9A 0.0434 0.9736 -0.0059 0.135 Uiso calc R 1 A .
    H H9B 0.1380 0.7795 0.0001 0.135 Uiso calc R 1 . .
    C C10 0.375(2) 0.961(5) -0.0225(6) 0.109(5) Uani d . 1 A .
    H H10A 0.5057 0.9083 0.0006 0.131 Uiso calc R 1 . .
    H H10B 0.3888 1.0895 -0.0193 0.131 Uiso calc R 1 . .
    C C11 0.371(3) 0.907(5) -0.0954(6) 0.122(10) Uani d . 1 . .
    H H11A 0.3381 0.7804 -0.0983 0.146 Uiso calc R 1 A .
    H H11B 0.2489 0.9700 -0.1188 0.146 Uiso calc R 1 . .
    C C12 0.581(2) 0.941(7) -0.1320(6) 0.117(4) Uani d . 1 A .
    H H12A 0.6494 1.0475 -0.1121 0.141 Uiso calc R 1 . .
    H H12B 0.6818 0.8427 -0.1210 0.141 Uiso calc R 1 . .
    C C13 0.581(3) 0.964(7) -0.2030(7) 0.131(8) Uani d . 1 . .
    H H13A 0.5496 1.0895 -0.2123 0.157 Uiso calc R 1 A .
    H H13B 0.4562 0.8963 -0.2226 0.157 Uiso calc R 1 . .
    C C14 0.781(3) 0.916(7) -0.2394(8) 0.151(9) Uani d . 1 A .
    H H14A 0.9120 0.9673 -0.2171 0.227 Uiso calc R 1 . .
    H H14B 0.7654 0.9609 -0.2843 0.227 Uiso calc R 1 . .
    H H14C 0.7959 0.7882 -0.2404 0.227 Uiso calc R 1 . .
loop_
    _atom_site_aniso_label
    _atom_site_aniso_U_11
    _atom_site_aniso_U_22
    _atom_site_aniso_U_33
    _atom_site_aniso_U_12
    _atom_site_aniso_U_13
    _atom_site_aniso_U_23
    Br1 0.0819(8) 0.0684(8) 0.1204(10) -0.001(2) -0.0165(6) 0.005(2)
    N1 0.056(4) 0.076(6) 0.078(6) 0.00(2) 0.007(5) 0.011(19)
    O1 0.10(4) 0.10(3) 0.08(4) 0.00(6) 0.01(3) 0.01(5)
    O2 0.067(18) 0.078(16) 0.087(17) -0.005(12) 0.003(12) -0.006(12)
    C1 0.08(4) 0.09(3) 0.07(5) 0.00(5) 0.01(3) 0.01(5)
    C2 0.08(4) 0.08(4) 0.08(4) 0.00(3) 0.01(4) 0.01(3)
    C3 0.08(4) 0.09(8) 0.07(4) 0.00(4) 0.00(3) 0.01(4)
    O1' 0.10(6) 0.10(8) 0.08(5) 0.00(8) 0.01(4) 0.01(7)
    O2' 0.07(2) 0.08(2) 0.09(2) -0.005(15) 0.003(17) -0.006(16)
    C1' 0.08(5) 0.09(8) 0.07(6) 0.00(6) 0.01(4) 0.01(6)
    C2' 0.08(5) 0.09(6) 0.08(6) 0.00(4) 0.01(5) 0.01(4)
    C3' 0.09(5) 0.10(6) 0.08(5) 0.00(6) 0.01(4) 0.01(5)
    C4 0.09(2) 0.10(3) 0.11(3) -0.015(18) 0.00(2) 0.022(18)
    C5 0.08(2) 0.09(3) 0.12(3) 0.026(17) 0.010(19) -0.003(17)
    C6 0.060(6) 0.103(9) 0.070(6) 0.007(19) 0.008(5) 0.020(19)
    C7 0.105(10) 0.12(2) 0.084(10) -0.003(12) 0.005(8) 0.007(13)
    C8 0.108(10) 0.12(2) 0.078(9) 0.000(14) 0.008(7) 0.011(14)
    C9 0.119(11) 0.14(3) 0.080(10) 0.000(13) 0.000(8) 0.006(12)
    C10 0.124(10) 0.128(15) 0.074(9) -0.01(2) -0.001(7) 0.016(17)
    C11 0.127(12) 0.15(3) 0.084(10) -0.008(15) 0.000(9) 0.004(13)
    C12 0.133(11) 0.134(12) 0.086(10) 0.00(4) 0.003(8) 0.01(3)
    C13 0.139(13) 0.16(2) 0.090(11) 0.00(2) 0.005(9) 0.01(2)
    C14 0.163(15) 0.19(3) 0.098(11) 0.03(3) 0.009(11) 0.01(2)
_geom_special_details
;
All e.s.d.'s (except the e.s.d. in the dihedral angle between two l.s. planes)
are estimated using the full covariance matrix. The cell e.s.d.'s are taken
into account individually in the estimation of e.s.d.'s in distances, angles
and torsion angles; correlations between e.s.d.'s in cell parameters are only
used when they are defined by crystal symmetry. An approximate (isotropic)
treatment of cell e.s.d.'s is used for estimating e.s.d.'s involving l.s.
planes.
;
loop_
    _geom_bond_atom_site_label_1
    _geom_bond_atom_site_label_2
    _geom_bond_site_symmetry_2
    _geom_bond_distance
    _geom_bond_publ_flag
    N1 C4 . 1.48(4) ?
    N1 C6 . 1.495(10) ?
    N1 C1' . 1.50(14) ?
    N1 C5 . 1.50(4) ?
    N1 C1 . 1.51(11) ?
    O1 C3 . 1.4(2) ?
    O1 C7 . 1.44(17) ?
    O2 C2 . 1.42(6) ?
    O2 H2 . 0.8200 ?
    C1 C2 . 1.53(12) ?
    C1 H1A . 0.9700 ?
    C1 H1B . 0.9700 ?
    C2 C3 . 1.53(10) ?
    C2 H2A . 0.9800 ?
    C3 H3A . 0.9700 ?
    C3 H3B . 0.9700 ?
    O1' C3' . 1.6(3) ?
    O2' C2' . 1.43(7) ?
    O2' H2' . 0.8200 ?
    C1' C2' . 1.54(16) ?
    C1' H1'1 . 0.9700 ?
    C1' H1'2 . 0.9700 ?
    C2' C3' . 1.53(13) ?
    C2' H2'1 . 0.9800 ?
    C3' H3'1 . 0.9700 ?
    C3' H3'2 . 0.9700 ?
    C4 H4A . 0.9600 ?
    C4 H4B . 0.9600 ?
    C4 H4C . 0.9600 ?
    C5 H5A . 0.9600 ?
    C5 H5B . 0.9600 ?
    C5 H5C . 0.9600 ?
    C6 H6A . 0.9600 ?
    C6 H6B . 0.9600 ?
    C6 H6C . 0.9600 ?
    C7 C8 . 1.50(2) ?
    C7 H7A . 0.9700 ?
    C7 H7B . 0.9700 ?
    C7 H7C . 0.9703 ?
    C7 H7D . 0.9698 ?
    C8 C9 . 1.456(16) ?
    C8 H8A . 0.9700 ?
    C8 H8B . 0.9700 ?
    C9 C10 . 1.51(2) ?
    C9 H9A . 0.9700 ?
    C9 H9B . 0.9700 ?
    C10 C11 . 1.51(2) ?
    C10 H10A . 0.9700 ?
    C10 H10B . 0.9700 ?
    C11 C12 . 1.501(19) ?
    C11 H11A . 0.9700 ?
    C11 H11B . 0.9700 ?
    C12 C13 . 1.431(18) ?
    C12 H12A . 0.9700 ?
    C12 H12B . 0.9700 ?
    C13 C14 . 1.47(3) ?
    C13 H13A . 0.9700 ?
    C13 H13B . 0.9700 ?
    C14 H14A . 0.9600 ?
    C14 H14B . 0.9600 ?
    C14 H14C . 0.9600 ?
loop_
    _geom_angle_atom_site_label_1
    _geom_angle_atom_site_label_2
    _geom_angle_atom_site_label_3
    _geom_angle_site_symmetry_1
    _geom_angle_site_symmetry_3
    _geom_angle
    _geom_angle_publ_flag
    C4 N1 C6 . . 109(3) ?
    C4 N1 C1' . . 98(5) ?
    C6 N1 C1' . . 116(5) ?
    C4 N1 C5 . . 106.9(8) ?
    C6 N1 C5 . . 109(2) ?
    C1' N1 C5 . . 118(5) ?
    C4 N1 C1 . . 124(4) ?
    C6 N1 C1 . . 109(4) ?
    C1' N1 C1 . . 28(3) ?
    C5 N1 C1 . . 97(4) ?
    C3 O1 C7 . . 108(10) ?
    C2 O2 H2 . . 109.5 ?
    N1 C1 C2 . . 112(7) ?
    N1 C1 H1A . . 109.3 ?
    C2 C1 H1A . . 109.3 ?
    N1 C1 H1B . . 109.3 ?
    C2 C1 H1B . . 109.3 ?
    H1A C1 H1B . . 108.0 ?
    O2 C2 C3 . . 104(6) ?
    O2 C2 C1 . . 115(5) ?
    C3 C2 C1 . . 105(6) ?
    O2 C2 H2A . . 110.7 ?
    C3 C2 H2A . . 110.7 ?
    C1 C2 H2A . . 110.8 ?
    O1 C3 C2 . . 120(9) ?
    O1 C3 H3A . . 107.4 ?
    C2 C3 H3A . . 107.4 ?
    O1 C3 H3B . . 107.4 ?
    C2 C3 H3B . . 107.4 ?
    H3A C3 H3B . . 106.9 ?
    C7 O1' C3' . . 108(10) ?
    C2' O2' H2' . . 109.5 ?
    N1 C1' C2' . . 115(8) ?
    N1 C1' H1'1 . . 108.4 ?
    C2' C1' H1'1 . . 108.4 ?
    N1 C1' H1'2 . . 108.4 ?
    C2' C1' H1'2 . . 108.4 ?
    H1'1 C1' H1'2 . . 107.5 ?
    O2' C2' C3' . . 113(8) ?
    O2' C2' C1' . . 111(7) ?
    C3' C2' C1' . . 114(8) ?
    O2' C2' H2'1 . . 106.3 ?
    C3' C2' H2'1 . . 106.3 ?
    C1' C2' H2'1 . . 106.3 ?
    C2' C3' O1' . . 105(10) ?
    C2' C3' H3'1 . . 110.7 ?
    O1' C3' H3'1 . . 110.7 ?
    C2' C3' H3'2 . . 110.7 ?
    O1' C3' H3'2 . . 110.7 ?
    H3'1 C3' H3'2 . . 108.8 ?
    N1 C4 H4A . . 109.5 ?
    N1 C4 H4B . . 109.5 ?
    H4A C4 H4B . . 109.5 ?
    N1 C4 H4C . . 109.5 ?
    H4A C4 H4C . . 109.5 ?
    H4B C4 H4C . . 109.5 ?
    N1 C5 H5A . . 109.5 ?
    N1 C5 H5B . . 109.5 ?
    H5A C5 H5B . . 109.5 ?
    N1 C5 H5C . . 109.5 ?
    H5A C5 H5C . . 109.5 ?
    H5B C5 H5C . . 109.5 ?
    N1 C6 H6A . . 109.5 ?
    N1 C6 H6B . . 109.5 ?
    H6A C6 H6B . . 109.5 ?
    N1 C6 H6C . . 109.5 ?
    H6A C6 H6C . . 109.5 ?
    H6B C6 H6C . . 109.5 ?
    O1' C7 O1 . . 21(5) ?
    O1' C7 C8 . . 114(10) ?
    O1 C7 C8 . . 107(8) ?
    O1' C7 H7A . . 89.5 ?
    O1 C7 H7A . . 110.4 ?
    C8 C7 H7A . . 110.4 ?
    O1' C7 H7B . . 121.5 ?
    O1 C7 H7B . . 110.4 ?
    C8 C7 H7B . . 110.4 ?
    H7A C7 H7B . . 108.6 ?
    O1' C7 H7C . . 109.2 ?
    O1 C7 H7C . . 129.1 ?
    C8 C7 H7C . . 110.0 ?
    H7A C7 H7C . . 22.6 ?
    H7B C7 H7C . . 88.5 ?
    O1' C7 H7D . . 107.7 ?
    O1 C7 H7D . . 92.8 ?
    C8 C7 H7D . . 108.0 ?
    H7A C7 H7D . . 126.2 ?
    H7B C7 H7D . . 20.3 ?
    H7C C7 H7D . . 107.8 ?
    C9 C8 C7 . . 121.2(14) ?
    C9 C8 H8A . . 107.0 ?
    C7 C8 H8A . . 107.0 ?
    C9 C8 H8B . . 107.0 ?
    C7 C8 H8B . . 107.0 ?
    H8A C8 H8B . . 106.8 ?
    C8 C9 C10 . . 118.8(16) ?
    C8 C9 H9A . . 107.6 ?
    C10 C9 H9A . . 107.6 ?
    C8 C9 H9B . . 107.6 ?
    C10 C9 H9B . . 107.6 ?
    H9A C9 H9B . . 107.0 ?
    C9 C10 C11 . . 113.5(19) ?
    C9 C10 H10A . . 108.9 ?
    C11 C10 H10A . . 108.9 ?
    C9 C10 H10B . . 108.9 ?
    C11 C10 H10B . . 108.9 ?
    H10A C10 H10B . . 107.7 ?
    C12 C11 C10 . . 117.1(18) ?
    C12 C11 H11A . . 108.0 ?
    C10 C11 H11A . . 108.0 ?
    C12 C11 H11B . . 108.0 ?
    C10 C11 H11B . . 108.0 ?
    H11A C11 H11B . . 107.3 ?
    C13 C12 C11 . . 123.2(13) ?
    C13 C12 H12A . . 106.5 ?
    C11 C12 H12A . . 106.5 ?
    C13 C12 H12B . . 106.5 ?
    C11 C12 H12B . . 106.5 ?
    H12A C12 H12B . . 106.5 ?
    C12 C13 C14 . . 120(2) ?
    C12 C13 H13A . . 107.3 ?
    C14 C13 H13A . . 107.3 ?
    C12 C13 H13B . . 107.3 ?
    C14 C13 H13B . . 107.3 ?
    H13A C13 H13B . . 106.9 ?
    C13 C14 H14A . . 109.5 ?
    C13 C14 H14B . . 109.5 ?
    H14A C14 H14B . . 109.5 ?
    C13 C14 H14C . . 109.5 ?
    H14A C14 H14C . . 109.5 ?
    H14B C14 H14C . . 109.5 ?
loop_
    _geom_torsion_atom_site_label_1
    _geom_torsion_atom_site_label_2
    _geom_torsion_atom_site_label_3
    _geom_torsion_atom_site_label_4
    _geom_torsion_site_symmetry_1
    _geom_torsion_site_symmetry_2
    _geom_torsion_site_symmetry_3
    _geom_torsion_site_symmetry_4
    _geom_torsion
    _geom_torsion_publ_flag
    C4 N1 C1 C2 . . . . -52(8) ?
    C6 N1 C1 C2 . . . . 80(7) ?
    C1' N1 C1 C2 . . . . -29(12) ?
    C5 N1 C1 C2 . . . . -168(6) ?
    N1 C1 C2 O2 . . . . -78(9) ?
    N1 C1 C2 C3 . . . . 168(6) ?
    C7 O1 C3 C2 . . . . -136(8) ?
    O2 C2 C3 O1 . . . . -172(8) ?
    C1 C2 C3 O1 . . . . -50(11) ?
    C4 N1 C1' C2' . . . . 179(8) ?
    C6 N1 C1' C2' . . . . -66(10) ?
    C5 N1 C1' C2' . . . . 65(10) ?
    C1 N1 C1' C2' . . . . 17(11) ?
    N1 C1' C2' O2' . . . . 57(12) ?
    N1 C1' C2' C3' . . . . -175(8) ?
    O2' C2' C3' O1' . . . . 160(9) ?
    C1' C2' C3' O1' . . . . 33(14) ?
    C7 O1' C3' C2' . . . . 169(9) ?
    C3' O1' C7 C8 . . . . -130(11) ?
    C3 O1 C7 C8 . . . . 177(7) ?
    O1' C7 C8 C9 . . . . 176(6) ?
    O1 C7 C8 C9 . . . . 155(6) ?
    C7 C8 C9 C10 . . . . 140(3) ?
    C8 C9 C10 C11 . . . . 168(3) ?
    C9 C10 C11 C12 . . . . -173(3) ?
    C10 C11 C12 C13 . . . . -155(4) ?
    C11 C12 C13 C14 . . . . -152(4) ?
loop_
    _geom_hbond_atom_site_label_D
    _geom_hbond_atom_site_label_H
    _geom_hbond_atom_site_label_A
    _geom_hbond_site_symmetry_A
    _geom_hbond_distance_DH
    _geom_hbond_distance_HA
    _geom_hbond_distance_DA
    _geom_hbond_angle_DHA
    O2 H2 Br1 1_465 0.82 2.50 3.32(3) 170.6
    O2' H2' Br1 1_455 0.82 2.27 3.05(4) 160.4
data_global
_journal_date_recd_electronic     2010-08-16
_journal_date_accepted     2010-10-11
_journal_name_full     'Acta Crystallographica, Section E'
_journal_year     2010
_journal_volume     66
_journal_issue     11
_journal_page_first     o2865
_journal_page_last     o2865
_journal_paper_category     QO
_journal_coeditor_code     JJ2054
_publ_contact_author_name     'Prof. Xilian Wei'
_publ_contact_author_address
;
  College of Chemistry and Chemical Engineering
  Liaocheng University
  Shandong 252059
  P.R.China
;
_publ_contact_author_email     weixilian@126.com
_publ_contact_author_fax     '86 635 8230613'
_publ_contact_author_phone     '86 635 8230613'
_publ_section_title
;
2-Hydroxy-3-octyloxy-<i>N</i>,<i>N</i>,<i>N</i>-trimethylpropan-1-aminium
bromide
;
loop_
    _publ_author_name
    _publ_author_address
    'Jiuqiang Liu'
;
 College of Chemistry and Chemical Engineering
 Liaocheng University
 Shandong 252059
 People's Republic of China
;
    'Zengbin Wei'
;
 College of Chemistry and Chemical Engineering
 Liaocheng University
 Shandong 252059
 People's Republic of China
;
    'Xilian Wei'
;
 College of Chemistry and Chemical Engineering
 Liaocheng University
 Shandong 252059
 People's Republic of China
;
    'Chong Zhang'
;
 College of Chemistry and Chemical Engineering
 Liaocheng University
 Shandong 252059
 People's Republic of China
;
