# Supplementary material for: 2-Hy­droxy-3-oct­yloxy-N,N,N-trimethyl­propan-1-aminium bromide
Source: Acta Crystallogr Sect E Struct Rep Online. 2010 Oct 20;66(Pt 11):o2865. doi: 10.1107/S1600536810040705 (PMC3009037; doi:10.1107/S1600536810040705)
Supplement: Supplementary file 2 [file e-66-o2865-Isup2.hkl]

# 
# h,k,l, Fc-squared, Fo-squared, sigma(Fo-squared) and status flag 
# 
data_I
_shelx_title ' 090402f in P2(1)' 
_shelx_refln_list_code          4 
_shelx_F_calc_maximum      151.18 
_exptl_crystal_F_000       348.00 
_reflns_d_resolution_high  0.8405 
 
loop_ 
 _symmetry_equiv_pos_as_xyz 
 'x, y, z' 
 '-x, y+1/2, -z' 
 
_cell_length_a     5.9713 
_cell_length_b     7.4780 
_cell_length_c    19.9921 
_cell_angle_alpha  90.000 
_cell_angle_beta   92.923 
_cell_angle_gamma  90.000 
 
_shelx_F_squared_multiplier     1.000 
 
loop_ 
 _refln_index_h 
 _refln_index_k 
 _refln_index_l 
 _refln_F_squared_calc 
 _refln_F_squared_meas 
 _refln_F_squared_sigma 
 _refln_observed_status 
   2  -6   0       45.49       36.80     20.05 o 
   1  -5   0      615.09      732.10     39.84 o 
   2  -5   0      258.77      295.88     31.72 o 
   3  -5   0        0.26       -8.88     21.57 o 
   0  -4   0     2353.45     2537.61     48.72 o 
   1  -4   0       25.84       39.85      7.79 o 
   2  -4   0       19.01        6.18      7.41 o 
   3  -4   0      460.42      227.11     85.64 o 
   1  -3   0      943.57     1058.89    103.03 o 
   2  -3   0     1368.14     1390.79     25.69 o 
   3  -3   0       23.22       19.00     10.40 o 
   4  -3   0      336.64      406.52     31.21 o 
   5  -3   0       89.02      113.94     27.91 o 
   0  -2   0    22854.65    27569.31    207.07 o 
   1  -2   0       16.57       17.93      9.26 o 
   3  -2   0     1131.32     1280.22     44.92 o 
   4  -2   0       77.18       92.37     23.35 o 
   5  -2   0       10.90        4.31     20.30 o 
   6  -2   0       43.61       61.92     34.77 o 
   1  -1   0     1690.89     2074.29     25.26 o 
   2  -1   0     1604.91     1838.09     57.40 o 
   3  -1   0       61.46       54.17     15.86 o 
   4  -1   0      417.64      467.86     26.77 o 
   5  -1   0      118.45      125.64     22.84 o 
   6  -1   0        0.06       10.66     20.30 o 
   1   0   0       93.77       79.55      5.71 o 
   2   0   0      779.76      814.43     98.84 o 
   3   0   0     1143.32     1250.99     99.96 o 
   4   0   0      199.96      216.65     23.73 o 
   5   0   0        5.98       18.64     14.34 o 
   6   0   0       74.00      104.73     27.28 o 
   7   0   0        4.54      -23.60     27.41 o 
   1   1   0     1641.53     1940.88     25.46 o 
   2   1   0     1600.97     1967.80    169.89 o 
   3   1   0       62.68       58.37      8.72 o 
   4   1   0      429.83      512.11     25.35 o 
   5   1   0      120.45      132.37     21.42 o 
   6   1   0        0.08       -2.33     20.90 o 
   7   1   0       13.32       40.03     43.39 o 
   0   2   0    22737.81    27483.79    212.14 o 
   1   2   0       52.18        5.36     41.87 o 
   2   2   0       81.17       66.27     19.67 o 
   3   2   0     1156.36     1375.56     97.61 o 
   4   2   0       80.66       68.69     12.81 o 
   5   2   0        9.90        3.12     13.14 o 
   6   2   0       42.48       46.65     20.99 o 
   1   3   0      885.23      832.72     42.89 o 
   2   3   0     1367.70     1473.15    222.42 o 
   3   3   0       23.30       26.97     16.62 o 
   4   3   0      348.76      398.57     37.76 o 
   5   3   0       87.10      116.58     30.53 o 
   6   3   0        0.19       27.85     21.06 o 
   0   4   0     2327.27     2532.28     58.87 o 
   1   4   0       34.87       15.21      7.51 o 
   2   4   0       10.91       -1.42     13.61 o 
   3   4   0      478.58      389.03     31.47 o 
   4   4   0       31.57       29.07     15.23 o 
   5   4   0       25.56       31.86     16.25 o 
   6   4   0       18.88       34.44     18.65 o 
   1   5   0      603.00      618.18     53.12 o 
   2   5   0      266.11      234.53     20.78 o 
   3   5   0        0.27      -10.26     13.31 o 
   4   5   0       77.99       64.89     15.59 o 
   5   5   0       29.81       18.40     20.39 o 
   0   6   0      620.97      680.84     44.92 o 
   1   6   0       40.21       37.12     13.48 o 
   2   6   0       44.38       66.74     23.21 o 
   3   6   0      106.65      125.69     22.97 o 
   4   6   0       13.88       21.16     27.85 o 
   5   6   0        3.48      -18.88     24.82 o 
   1   7   0      107.90      110.71     27.03 o 
   1   8   0       14.28      233.27     93.38 o 
  -3  -6   1       55.87       32.74     24.87 o 
  -2  -6   1      219.24      244.12     34.00 o 
  -3  -5   1       50.35       33.50     17.51 o 
  -2  -5   1       26.26       13.70     15.23 o 
  -1  -5   1      824.66      757.98     38.06 o 
   0  -5   1      238.47      301.22     16.87 o 
   1  -5   1       13.22        0.76     15.48 o 
   2  -5   1      478.27      423.02     33.75 o 
  -3  -4   1      155.62      114.19     22.08 o 
  -2  -4   1      264.07      260.62     23.47 o 
  -1  -4   1       31.06       34.27     13.45 o 
   0  -4   1      252.55      247.56     12.46 o 
   1  -4   1      310.10      238.60     31.59 o 
   2  -4   1       24.53       31.40     10.22 o 
   3  -4   1      432.57      385.21     24.11 o 
  -5  -3   1        2.37       12.69     24.61 o 
  -4  -3   1      600.31      659.78     40.60 o 
  -3  -3   1       50.74       40.45     13.96 o 
  -2  -3   1       91.63       84.12      9.26 o 
  -1  -3   1     2394.88     2328.92     25.57 o 
   0  -3   1     1036.60     1104.37     20.01 o 
   1  -3   1      387.04      431.37     14.78 o 
   2  -3   1     2491.10     2449.16    175.73 o 
   3  -3   1      214.77      221.79     22.08 o 
   4  -3   1       56.51       40.60     19.54 o 
   5  -3   1       34.09       15.48     24.11 o 
  -6  -2   1       17.14        4.06     29.44 o 
  -5  -2   1      214.65      229.40     33.24 o 
  -4  -2   1       21.82       -0.76     20.05 o 
  -3  -2   1      480.63      540.92    106.20 o 
  -2  -2   1      580.26      562.17     17.90 o 
  -1  -2   1      380.64      407.95     41.74 o 
   0  -2   1       70.82       87.10      7.74 o 
   1  -2   1     1244.79     1588.33     47.20 o 
   2  -2   1       34.41       18.52      9.90 o 
   3  -2   1      809.38      983.58     41.11 o 
   4  -2   1      284.28      343.59     34.00 o 
   5  -2   1        4.72        5.58     26.39 o 
   6  -2   1       15.58       21.06     31.21 o 
  -7  -1   1       13.02       33.24     28.93 o 
  -6  -1   1        1.09       -1.78     21.32 o 
  -5  -1   1       24.57       26.62     16.06 o 
  -4  -1   1      723.86      690.18     78.41 o 
  -3  -1   1      328.26      345.00     30.47 o 
  -2  -1   1      184.00      170.64     13.52 o 
  -1  -1   1     8833.55    11005.54    705.37 o 
   0  -1   1       82.23       57.60      5.33 o 
   2  -1   1     2863.10     2950.73     53.04 o 
   3  -1   1      135.94      182.20     24.61 o 
   4  -1   1       97.85      116.48     22.33 o 
   5  -1   1      101.88      106.83     23.85 o 
   6  -1   1       15.36       13.96     23.09 o 
   7  -1   1        7.90      -23.60     28.42 o 
  -7   0   1        0.03        3.88     18.90 o 
  -6   0   1       35.94       34.06     16.24 o 
  -5   0   1      228.85      231.94     22.02 o 
  -4   0   1       37.94       23.24      9.91 o 
  -3   0   1      719.55      838.57     34.90 o 
  -1   0   1     1191.91     1723.28    117.24 o 
   1   0   1     1014.30     1135.34     61.41 o 
   2   0   1        0.52       -7.53      8.25 o 
   3   0   1      301.54      326.15     18.90 o 
   4   0   1      496.56      462.68     24.31 o 
   5   0   1        2.26        5.52     16.45 o 
   6   0   1       19.67       11.39     17.71 o 
   7   0   1       11.62       23.35     24.11 o 
  -7   1   1       13.86       44.02     24.02 o 
  -6   1   1        1.61       18.72     19.18 o 
  -5   1   1       25.78        8.03     14.37 o 
  -4   1   1      719.08      615.46     27.72 o 
  -3   1   1      316.78      369.03     17.25 o 
  -2   1   1      154.68      193.72     12.71 o 
  -1   1   1     8929.05    11219.77     98.46 o 
   0   1   1       69.09       77.14      7.78 o 
   1   1   1     2596.44     2496.35    119.84 o 
   2   1   1     2809.88     3076.24    157.38 o 
   3   1   1      141.94      156.93     12.96 o 
   4   1   1       99.35       95.74     22.20 o 
   5   1   1      108.15       97.28     34.77 o 
   6   1   1       15.65       36.55     17.10 o 
   7   1   1        7.92       43.18     61.28 o 
  -6   2   1       17.92       22.18     17.37 o 
  -5   2   1      211.73      221.78     20.28 o 
  -4   2   1       19.58       -1.25      9.66 o 
  -3   2   1      443.28      686.11     49.86 o 
  -2   2   1      590.36      717.82     33.62 o 
  -1   2   1      384.98      421.24     19.79 o 
   0   2   1      117.09      129.55     13.70 o 
   1   2   1     1264.90     1748.58     98.21 o 
   2   2   1       28.61       15.72      6.39 o 
   3   2   1      783.27      906.20     54.54 o 
   4   2   1      285.40      349.51     30.61 o 
   5   2   1        4.88        8.78     16.57 o 
   6   2   1       15.55       33.35     26.64 o 
  -6   3   1        4.77       18.20     28.07 o 
  -5   3   1        2.65       -8.30     16.59 o 
  -4   3   1      591.19      629.59     22.33 o 
  -3   3   1       38.66       35.26     14.59 o 
  -2   3   1       76.17       61.29     34.64 o 
  -1   3   1     2413.96     2064.60     44.92 o 
   0   3   1     1027.07     1259.07     40.86 o 
   1   3   1      415.90      306.33     19.16 o 
   2   3   1     2436.95     2387.32    415.66 o 
   3   3   1      218.65      255.85     17.93 o 
   4   3   1       56.09       40.74     14.06 o 
   5   3   1       38.63       63.38     15.34 o 
   6   3   1       11.67       31.39     18.93 o 
  -6   4   1        6.17       13.80     22.93 o 
  -5   4   1       85.65       96.31     20.10 o 
  -4   4   1        7.69       -2.82     11.16 o 
  -3   4   1      138.40      163.53     18.30 o 
  -2   4   1      269.35      203.08     19.54 o 
  -1   4   1       32.32       27.95     11.13 o 
   0   4   1      273.61      266.51     15.58 o 
   1   4   1      331.32      248.14     33.02 o 
   2   4   1       21.66       21.42     11.91 o 
   3   4   1      428.86      446.97     19.53 o 
   4   4   1      157.64      170.65     17.62 o 
   5   4   1        8.51        4.97     22.00 o 
   6   4   1       15.04       52.98     59.51 o 
  -5   5   1        2.75       13.04     19.54 o 
  -4   5   1      126.79      122.06     18.28 o 
  -3   5   1       47.06       59.58     24.61 o 
  -2   5   1       24.69       22.68     12.67 o 
  -1   5   1      840.38      762.50     27.37 o 
   0   5   1      234.79      331.89     67.30 o 
   1   5   1       19.53       12.51     10.30 o 
   2   5   1      456.84      492.75     57.73 o 
   3   5   1       69.54       57.58     12.83 o 
   4   5   1       12.85       -0.07     13.59 o 
   5   5   1       21.50       25.39     26.31 o 
  -5   6   1       18.99       43.87     19.97 o 
  -4   6   1        3.20       23.74     13.75 o 
  -3   6   1       50.18       47.83     21.48 o 
  -2   6   1      218.26      215.79     42.37 o 
  -1   6   1        3.56       -0.29     15.24 o 
   0   6   1      256.32      313.17     25.73 o 
   1   6   1       98.23      101.23     14.43 o 
   2   6   1        8.61        9.13     14.40 o 
   3   6   1       65.02       58.53     13.60 o 
   4   6   1       51.32       79.81     25.75 o 
   5   6   1        0.43        9.15     23.05 o 
  -4   7   1       21.07       97.38     52.27 o 
  -3   7   1       18.31       54.81     19.79 o 
  -2   7   1        8.85       31.98     48.85 o 
  -1   7   1      134.91      141.67     18.36 o 
   0   7   1       30.34       21.68     17.22 o 
   1   7   1       23.97       70.53     21.68 o 
  -3   8   1       14.49      645.34    325.32 o 
  -2   8   1       31.73      532.79    303.37 o 
  -1   8   1        2.11      276.30    141.85 o 
   0   8   1       45.04      298.19    135.64 o 
  -4  -6   2       14.54        6.09     26.64 o 
  -3  -6   2        4.41       -2.79     26.39 o 
  -2  -6   2      249.04      281.67     37.30 o 
  -1  -6   2      113.47      107.09     23.35 o 
  -4  -5   2       43.26       19.03     19.79 o 
  -3  -5   2      177.78      164.69     28.42 o 
  -2  -5   2       37.90       18.78     19.29 o 
  -1  -5   2      313.93      314.41     29.18 o 
   0  -5   2      428.34      526.05     30.71 o 
   1  -5   2       17.49       16.49     12.69 o 
  -4  -4   2        0.34        7.11     17.51 o 
  -3  -4   2        5.41        2.03     17.51 o 
  -2  -4   2      491.56      453.72     33.24 o 
  -1  -4   2      377.30      495.85     29.94 o 
   0  -4   2      256.67      280.35     30.07 o 
   1  -4   2      984.61      920.39     26.90 o 
   2  -4   2      222.18      233.21     20.55 o 
   3  -4   2       99.42       92.62     15.48 o 
  -4  -3   2      109.21      157.97     19.62 o 
  -3  -3   2      345.13      338.73     46.18 o 
  -2  -3   2      297.60      255.46     21.32 o 
  -1  -3   2      793.35      854.41     34.51 o 
   0  -3   2     2346.17     2197.57     42.12 o 
   1  -3   2        0.11       -4.57      9.90 o 
   2  -3   2     1320.11     1405.83     35.53 o 
   3  -3   2      415.62      455.75     28.42 o 
   4  -3   2        1.31        1.27     14.21 o 
   5  -3   2       13.00       35.53     24.61 o 
  -6  -2   2        0.22      -22.84     25.12 o 
  -5  -2   2      245.20      303.75     38.83 o 
  -4  -2   2        2.30       -2.90     11.89 o 
  -3  -2   2       23.32       32.22     11.81 o 
  -2  -2   2     1195.96     1188.42    146.17 o 
  -1  -2   2     1462.46     1461.22     27.91 o 
   0  -2   2      159.69      118.51      9.14 o 
   1  -2   2     3794.11     4093.41     51.26 o 
   2  -2   2      496.15      586.44     26.14 o 
   3  -2   2      125.52      134.75     17.00 o 
   4  -2   2      342.52      356.28     33.75 o 
   5  -2   2       63.35       50.50     21.57 o 
  -7  -1   2        5.56      -18.27     19.29 o 
  -6  -1   2       14.48        8.20     14.30 o 
  -5  -1   2       18.32       11.29     15.74 o 
  -4  -1   2       16.90       28.09     11.45 o 
  -3  -1   2      632.77      757.28     41.00 o 
  -2  -1   2      110.35       89.74      9.30 o 
  -1  -1   2     5491.43     6487.71    216.97 o 
   1  -1   2     3952.60     4854.95     56.84 o 
   2  -1   2     1377.93     1709.84     43.14 o 
   3  -1   2      951.42     1150.55     45.68 o 
   4  -1   2        2.79       -7.11     20.81 o 
   5  -1   2      109.58       90.59     26.39 o 
   6  -1   2      112.97      113.18     30.96 o 
  -7   0   2        1.77        7.02     18.91 o 
  -6   0   2        0.70       19.24     15.94 o 
  -5   0   2      376.80      338.00     21.46 o 
  -4   0   2       15.07       27.93     11.81 o 
  -3   0   2       65.28       64.24     12.02 o 
  -2   0   2     4152.42     5509.63    206.69 o 
  -1   0   2     1536.69     1532.12     21.95 o 
   0   0   2      104.50       99.83      4.76 o 
   1   0   2     2913.82     3466.62     49.48 o 
   2   0   2     1181.84     1344.07     80.44 o 
   3   0   2        2.19        7.24     17.76 o 
   4   0   2      445.42      506.39     27.08 o 
   5   0   2       92.34       95.47     17.70 o 
   6   0   2       25.80        9.90     20.05 o 
   7   0   2        6.02       19.29     30.71 o 
  -7   1   2        5.76       19.01     42.25 o 
  -6   1   2       15.17        9.60     14.12 o 
  -5   1   2       18.69       25.64     13.98 o 
  -4   1   2       11.90       11.66     10.75 o 
  -3   1   2      634.85      822.99     72.32 o 
  -2   1   2       94.89      116.98     15.86 o 
  -1   1   2     5416.57     6843.96    471.37 o 
   0   1   2      126.46      113.99     21.70 o 
   1   1   2     3959.59     4339.37    484.70 o 
   2   1   2     1422.25     1670.81     83.49 o 
   3   1   2     1015.80     1035.78     61.29 o 
   4   1   2        3.04        1.24     15.76 o 
   5   1   2      111.63      114.35     19.10 o 
   6   1   2      112.98      140.22     32.23 o 
  -6   2   2        0.42        5.14     16.95 o 
  -5   2   2      246.16      225.62     44.63 o 
  -4   2   2        3.27      -11.38     15.40 o 
  -3   2   2       34.56       33.03     13.32 o 
  -2   2   2     1293.19     1250.71     72.07 o 
  -1   2   2     1475.30     1610.11     35.53 o 
   0   2   2      140.76      136.26     15.94 o 
   1   2   2     3761.42     4029.02    166.31 o 
   2   2   2      558.19      571.96     33.59 o 
   3   2   2      136.42      144.32     13.99 o 
   4   2   2      323.83      364.16     38.82 o 
   5   2   2       58.77       70.26     22.25 o 
   6   2   2       15.62       29.24     20.61 o 
  -6   3   2       26.86       30.91     17.61 o 
  -5   3   2        1.37        8.80     16.28 o 
  -4   3   2      104.42      153.71     21.30 o 
  -3   3   2      347.74      308.18     29.44 o 
  -2   3   2      284.09      225.20     59.89 o 
  -1   3   2      749.36      780.57     31.21 o 
   0   3   2     2357.00     2624.22    141.02 o 
   1   3   2        2.60       -6.28      8.75 o 
   2   3   2     1342.46     1399.19    127.43 o 
   3   3   2      458.76      431.92     46.33 o 
   4   3   2        0.98        1.75     11.71 o 
   5   3   2       16.07        8.57     16.68 o 
   6   3   2       52.17      104.17     56.97 o 
  -6   4   2        0.09       -2.21     25.97 o 
  -5   4   2       67.76       42.86     16.59 o 
  -4   4   2        3.85      -27.15     18.10 o 
  -3   4   2       11.91        5.95     15.86 o 
  -2   4   2      515.29      438.72     83.23 o 
  -1   4   2      380.20      529.48     53.16 o 
   0   4   2      249.15      315.85     21.49 o 
   1   4   2      988.58      925.43     75.75 o 
   2   4   2      251.60      230.03     13.80 o 
   3   4   2      105.86      158.36     16.33 o 
   4   4   2      191.02      233.26     27.29 o 
   5   4   2       26.90       41.92     35.27 o 
   6   4   2        9.61        7.21     17.86 o 
  -5   5   2        2.66       11.87     17.58 o 
  -4   5   2       43.71       52.43     18.64 o 
  -3   5   2      182.10      142.86     35.53 o 
  -2   5   2       33.45       14.34     13.27 o 
  -1   5   2      307.10      318.71     35.78 o 
   0   5   2      427.26      503.20     57.18 o 
   1   5   2       18.05       13.14      8.07 o 
   2   5   2      287.97      257.32     15.75 o 
   3   5   2      196.00      176.72     20.47 o 
   4   5   2        1.06       -3.73     16.34 o 
   5   5   2       13.32       65.11     25.58 o 
  -5   6   2       19.71       -5.95     19.40 o 
  -4   6   2       15.38       29.65     47.20 o 
  -3   6   2        6.03       19.05     21.06 o 
  -2   6   2      252.36      312.62     21.73 o 
  -1   6   2      106.25      119.89     18.09 o 
   0   6   2       77.18      111.35     29.89 o 
   1   6   2      150.23      138.57     64.07 o 
   2   6   2      105.81      106.29     31.97 o 
   3   6   2        7.29      -18.21     15.29 o 
   4   6   2       56.15       57.24     21.03 o 
   5   6   2       13.10       57.10     47.71 o 
  -4   7   2        9.60       43.91     36.01 o 
  -3   7   2       37.56      258.85     93.01 o 
  -2   7   2        0.85       80.57     50.69 o 
  -1   7   2       71.25       83.36     14.97 o 
   0   7   2       60.41      121.80     23.45 o 
   1   7   2        2.55       19.25     23.40 o 
   2   7   2       64.61      115.77     48.85 o 
   3   7   2       44.99      113.82     64.07 o 
   4   7   2        0.51       -0.76     38.06 o 
   3   8   2        2.83      224.63     69.40 o 
  -4  -7   3        1.20       26.90     28.42 o 
  -3  -7   3       50.29       41.11     27.91 o 
  -4  -6   3       37.88       25.63     26.39 o 
  -3  -6   3       14.40      -24.61     24.87 o 
  -2  -6   3       85.64       93.89     26.90 o 
  -1  -6   3      206.09      287.51     35.53 o 
  -4  -5   3        1.43        1.52     25.63 o 
  -3  -5   3      320.08      260.61     32.23 o 
  -2  -5   3      175.81      131.96     23.09 o 
  -1  -5   3       25.74       36.54     19.54 o 
   0  -5   3      228.14      274.06     25.63 o 
   1  -5   3      699.03      701.39     29.69 o 
  -4  -4   3       46.41       51.51     21.82 o 
  -3  -4   3       55.42       63.95     28.17 o 
  -2  -4   3      271.87      300.71     29.69 o 
  -1  -4   3     1116.10     1226.42     47.45 o 
   0  -4   3        6.21       -7.36      9.64 o 
   1  -4   3      800.73      796.05     29.18 o 
   2  -4   3      749.40      664.09     29.18 o 
   3  -4   3       12.18        9.64     12.43 o 
   4  -4   3       77.67       64.71     21.57 o 
  -4  -3   3        2.30       -7.50     13.35 o 
  -3  -3   3      795.45      836.10    121.42 o 
  -2  -3   3     1039.98     1077.38     59.51 o 
  -1  -3   3       13.84       16.49     14.21 o 
   0  -3   3     1359.84     1374.62     35.27 o 
   1  -3   3     2747.25     3130.39     58.87 o 
   2  -3   3      157.20      170.53     14.97 o 
   3  -3   3      283.45      260.61     22.58 o 
   4  -3   3       75.65      107.85     27.15 o 
   5  -3   3        0.12       10.15     23.60 o 
   6  -3   3       25.98       60.90     29.69 o 
  -6  -2   3       11.40      -18.78     28.42 o 
  -5  -2   3       69.29      117.24     24.87 o 
  -4  -2   3      236.81      219.51     41.57 o 
  -3  -2   3       47.84       50.53      9.59 o 
  -2  -2   3      547.52      610.42     19.17 o 
  -1  -2   3     2798.94     2701.52    123.20 o 
   0  -2   3       10.06        8.12      6.09 o 
   1  -2   3     1827.38     1911.07     39.08 o 
   2  -2   3     2027.13     2075.76     45.68 o 
   3  -2   3       43.29       43.90     15.99 o 
   4  -2   3      131.94      193.11     27.15 o 
   5  -2   3      204.49      217.98     33.24 o 
   6  -2   3        0.37        2.54     20.81 o 
  -7  -1   3        0.08       14.97     31.21 o 
  -6  -1   3       30.88       46.49     30.32 o 
  -5  -1   3       32.89       21.45     20.30 o 
  -4  -1   3       35.00       28.76      9.58 o 
  -3  -1   3     1744.47     1656.65     68.42 o 
  -2  -1   3      529.60      453.36     23.09 o 
  -1  -1   3      410.52      393.01     85.52 o 
   0  -1   3      775.71      816.60     21.32 o 
   1  -1   3     8208.99     8741.29     83.74 o 
   2  -1   3      179.61      179.92     15.73 o 
   3  -1   3     1182.75     1388.07     49.74 o 
   4  -1   3      232.10      247.42     28.42 o 
   5  -1   3       13.81       12.69     27.66 o 
   6  -1   3       54.10       58.36     26.39 o 
  -7   0   3        4.86       11.72     19.41 o 
  -6   0   3       33.46       69.16     18.90 o 
  -5   0   3      101.63       98.91     14.99 o 
  -4   0   3      889.91      836.16     37.15 o 
  -3   0   3       17.44       11.11     12.17 o 
  -2   0   3     1668.91     1786.23    124.09 o 
  -1   0   3     1076.78     1418.25     22.43 o 
   0   0   3      606.92      683.35     30.45 o 
   1   0   3      242.21      260.36     13.70 o 
   2   0   3     4628.05     4852.92     79.43 o 
   3   0   3      168.69      169.83     14.32 o 
   4   0   3      164.71      145.24     15.39 o 
   5   0   3      171.58      173.83     32.74 o 
   6   0   3        0.37       10.15     23.35 o 
  -7   1   3        0.06       16.03     20.09 o 
  -6   1   3       30.81       38.06     17.10 o 
  -5   1   3       31.57       17.02     11.84 o 
  -4   1   3       32.82       39.33     22.08 o 
  -3   1   3     1731.12     1679.97     92.12 o 
  -2   1   3      599.62      609.54     36.37 o 
  -1   1   3      412.97      499.11     64.13 o 
   0   1   3      777.97      842.90     45.50 o 
   1   1   3     8208.05     7766.41    408.47 o 
   2   1   3      181.81      167.25     10.03 o 
   3   1   3     1151.77     1297.16     33.84 o 
   4   1   3      241.13      252.78     20.53 o 
   5   1   3       12.94       18.79     15.07 o 
   6   1   3       53.39       40.71     19.41 o 
  -6   2   3       10.91       11.99     16.43 o 
  -5   2   3       68.36       76.17     16.13 o 
  -4   2   3      241.44      275.58     39.33 o 
  -3   2   3       52.90       63.30     16.49 o 
  -2   2   3      514.59      544.57     29.69 o 
  -1   2   3     2869.90     3351.67     56.33 o 
   0   2   3        0.72       -5.99      3.99 o 
   1   2   3     1769.54     1738.18    405.51 o 
   2   2   3     2005.96     2059.97    188.30 o 
   3   2   3       42.79       45.23      9.95 o 
   4   2   3      131.42      138.46     22.11 o 
   5   2   3      195.75      178.95     27.66 o 
   6   2   3        0.24        9.59     23.68 o 
  -6   3   3       30.21       44.11     17.90 o 
  -5   3   3       23.88       43.54     16.31 o 
  -4   3   3        1.42      -15.84     17.58 o 
  -3   3   3      781.20      807.35     52.27 o 
  -2   3   3     1088.46     1043.72     42.12 o 
  -1   3   3       17.44       21.50     12.81 o 
   0   3   3     1378.20     1457.06     99.88 o 
   1   3   3     2721.72     2609.61    112.06 o 
   2   3   3      161.59      168.60     11.52 o 
   3   3   3      243.05      227.57     13.15 o 
   4   3   3       84.29       75.04     15.54 o 
   5   3   3        0.25       -3.09     17.59 o 
   6   3   3       26.35       79.72     48.34 o 
  -6   4   3        2.16       13.15     22.36 o 
  -5   4   3       22.55       25.72     16.79 o 
  -4   4   3       50.51       52.21     16.38 o 
  -3   4   3       57.47       59.29     37.30 o 
  -2   4   3      257.42      253.00     27.15 o 
  -1   4   3     1139.98     1153.78    102.14 o 
   0   4   3        2.29       -8.62      5.75 o 
   1   4   3      785.86      822.46     41.29 o 
   2   4   3      745.23      663.32     39.77 o 
   3   4   3       16.12       30.21     16.92 o 
   4   4   3       76.59       61.34     14.91 o 
   5   4   3      111.63      133.27     20.63 o 
   6   4   3        0.39       29.55     28.93 o 
  -5   5   3       21.26       16.51     19.52 o 
  -4   5   3        1.74        7.04     20.17 o 
  -3   5   3      314.17      301.49     39.21 o 
  -2   5   3      190.72      157.76     40.57 o 
  -1   5   3       24.70       30.81     11.61 o 
   0   5   3      227.60      230.37     14.87 o 
   1   5   3      687.01      722.79     36.22 o 
   2   5   3       20.43       43.05     23.96 o 
   3   5   3      171.20      215.82     18.13 o 
   4   5   3       30.76       12.70     21.54 o 
   5   5   3        2.42      -16.44     47.20 o 
  -5   6   3       10.19        2.77     23.26 o 
  -4   6   3       38.14      125.45     95.03 o 
  -3   6   3       14.38      152.81    100.02 o 
  -2   6   3       84.36      115.91     14.64 o 
  -1   6   3      206.71      236.17     37.18 o 
   0   6   3       14.83       12.03     27.28 o 
   1   6   3       75.21       56.84     43.01 o 
   2   6   3      210.42      175.66     87.93 o 
   3   6   3       15.98        2.96     14.90 o 
   4   6   3       27.94       -5.78     27.17 o 
   5   6   3       26.47       44.41     45.93 o 
  -4   7   3        1.15      153.41    141.09 o 
  -3   7   3       48.96      161.12    116.35 o 
  -2   7   3       26.58      113.98     96.30 o 
  -1   7   3       14.55       33.04     29.56 o 
   0   7   3       62.93       55.73     20.53 o 
   1   7   3       98.83       82.03     34.77 o 
   2   7   3        7.86       52.02     30.71 o 
   3   7   3       49.59      171.57    103.41 o 
   4   7   3       14.66       21.32     30.96 o 
   0   8   3        6.82       93.47     48.72 o 
   1   8   3       17.17       56.69     19.28 o 
   2   8   3       29.26      160.21     69.02 o 
  -4  -7   4        2.63        6.34     25.88 o 
  -3  -7   4       16.78       28.42     31.47 o 
  -5  -6   4        2.00       -1.52     20.30 o 
  -4  -6   4       26.21       27.91     30.71 o 
  -3  -6   4       43.20       45.17     27.15 o 
  -2  -6   4        2.19       -5.08     24.11 o 
  -1  -6   4      119.44      144.90     28.17 o 
  -5  -5   4       25.71       18.27     26.90 o 
  -4  -5   4       41.02       29.18     30.45 o 
  -3  -5   4       62.61       61.41     27.15 o 
  -2  -5   4      249.36      228.64     31.97 o 
  -1  -5   4       40.93       28.67     21.32 o 
   0  -5   4       37.40       42.89     18.02 o 
   1  -5   4      614.60      602.17     28.17 o 
   2  -5   4       16.63       25.12     12.69 o 
  -5  -4   4        4.76        6.85     19.03 o 
  -4  -4   4       44.30       54.30     29.94 o 
  -3  -4   4      259.21      250.21     30.96 o 
  -2  -4   4       27.09        8.63     20.05 o 
  -1  -4   4      898.60      994.49     42.38 o 
   0  -4   4      582.67      654.96     30.71 o 
   1  -4   4      209.65      214.43     18.27 o 
   2  -4   4      199.05      242.60     23.35 o 
   3  -4   4      256.25      214.94     21.32 o 
   4  -4   4        1.90       -0.76     19.03 o 
  -5  -3   4       42.86       39.84     25.38 o 
  -4  -3   4      141.40      143.01     19.23 o 
  -3  -3   4       42.64       48.70     12.17 o 
  -2  -3   4     1223.25     1122.10     22.09 o 
  -1  -3   4      153.67       95.16     16.75 o 
   0  -3   4      263.09      218.74     14.97 o 
   1  -3   4     1481.65     1427.15     40.60 o 
   2  -3   4       11.04        6.09     10.66 o 
   3  -3   4       53.32       48.47     15.48 o 
   4  -3   4      233.65      243.61     30.96 o 
   5  -3   4       12.23       -1.52     28.42 o 
   6  -3   4       13.15       31.21     27.15 o 
  -6  -2   4       21.43       13.20     30.20 o 
  -5  -2   4        6.67       51.59     27.65 o 
  -4  -2   4       92.52       85.35     11.13 o 
  -3  -2   4     1058.64     1184.34     59.45 o 
  -2  -2   4       16.29       10.11      8.34 o 
  -1  -2   4     2131.76     1995.57     46.44 o 
   0  -2   4     1178.84     1138.88     30.71 o 
   1  -2   4      383.42      376.83     20.81 o 
   2  -2   4       49.32       51.51     10.66 o 
   3  -2   4      666.32      675.26     36.03 o 
   4  -2   4       10.37        7.36     14.46 o 
   5  -2   4      184.90      218.23     34.51 o 
   6  -2   4        9.88       11.67     20.55 o 
  -7  -1   4        3.07        9.26     20.30 o 
  -6  -1   4       19.20       21.14     16.18 o 
  -5  -1   4       70.24       56.45     12.82 o 
  -4  -1   4        7.06        2.01      7.69 o 
  -3  -1   4       22.45       28.86     13.08 o 
  -2  -1   4      681.83      602.14     65.09 o 
  -1  -1   4      608.92      559.21     15.61 o 
   0  -1   4      747.13      844.26     25.88 o 
   1  -1   4     6515.43     6633.81     76.64 o 
   2  -1   4       37.60       38.57     10.91 o 
   3  -1   4      463.78      423.53     27.41 o 
   4  -1   4      489.14      524.52     37.05 o 
   5  -1   4       19.71       -4.57     26.64 o 
   6  -1   4       17.05        5.84     20.55 o 
  -7   0   4        6.02       30.51     45.17 o 
  -6   0   4       60.76       63.92     15.94 o 
  -5   0   4        5.24      -11.24     12.25 o 
  -4   0   4      241.66      266.84     79.68 o 
  -3   0   4     1995.71     1974.03     88.44 o 
  -2   0   4        0.95        8.60      8.40 o 
  -1   0   4      264.53      295.45     30.07 o 
   0   0   4     3938.35     5051.86    301.21 o 
   1   0   4       39.16       35.53      9.90 o 
   2   0   4      102.44       60.90     12.94 o 
   3   0   4      605.02      647.34     39.84 o 
   4   0   4       28.17        5.58     17.76 o 
   5   0   4      140.44      110.13     28.42 o 
   6   0   4        4.15      -14.97     20.81 o 
  -7   1   4        3.17       19.62     17.07 o 
  -6   1   4       18.04       24.23     15.87 o 
  -5   1   4       69.66       63.77     15.37 o 
  -4   1   4        6.78        9.90     28.93 o 
  -3   1   4       29.14       35.78      9.58 o 
  -2   1   4      640.16      694.25     43.97 o 
  -1   1   4      571.92      602.24     15.57 o 
   0   1   4      776.73      929.22     41.64 o 
   1   1   4     6541.92     6396.13    712.34 o 
   2   1   4       36.17       34.04      7.88 o 
   3   1   4      463.95      479.74     19.59 o 
   4   1   4      484.66      506.75     53.92 o 
   5   1   4       22.33       20.40     15.04 o 
   6   1   4       16.28       31.72     32.99 o 
  -6   2   4       21.41       18.05     23.28 o 
  -5   2   4        6.30       18.52     24.87 o 
  -4   2   4       97.43      131.70     28.67 o 
  -3   2   4     1064.18     1194.63     92.19 o 
  -2   2   4       17.75       15.83      7.67 o 
  -1   2   4     1994.28     2156.30     22.09 o 
   0   2   4     1188.65     1264.59     67.61 o 
   1   2   4      387.27      316.93     18.90 o 
   2   2   4       73.87       67.68     11.14 o 
   3   2   4      630.06      607.98     79.18 o 
   4   2   4       14.59       -4.48     17.49 o 
   5   2   4      184.45      206.30     24.73 o 
   6   2   4       10.20       16.93     22.75 o 
  -6   3   4        7.31       12.23     17.35 o 
  -5   3   4       42.21       -1.78     24.61 o 
  -4   3   4      139.66      102.04     51.77 o 
  -3   3   4       49.40       73.81     10.94 o 
  -2   3   4     1184.44     1150.59    107.85 o 
  -1   3   4      130.79      122.08     23.47 o 
   0   3   4      291.49      278.32     27.24 o 
   1   3   4     1499.79     1474.01     69.70 o 
   2   3   4        5.32        8.82      8.92 o 
   3   3   4       61.66       46.10     12.57 o 
   4   3   4      229.93      272.54     20.12 o 
   5   3   4       14.19       -9.68     25.67 o 
   6   3   4       13.27       18.51     19.98 o 
  -6   4   4        7.52       19.45     21.87 o 
  -5   4   4        4.38        2.79     28.67 o 
  -4   4   4       42.75       49.30     16.44 o 
  -3   4   4      260.59      292.63     41.64 o 
  -2   4   4       26.58       27.37     14.53 o 
  -1   4   4      861.92      947.10     43.90 o 
   0   4   4      590.43      594.87     17.78 o 
   1   4   4      205.96      200.86     10.48 o 
   2   4   4      210.89      240.26     16.23 o 
   3   4   4      253.08      226.23     18.87 o 
   4   4   4        3.47      -18.60     12.40 o 
   5   4   4       96.87      116.16     25.94 o 
   6   4   4       10.69       41.83     24.92 o 
  -5   5   4       26.02        8.63     31.97 o 
  -4   5   4       39.99       50.18     17.26 o 
  -3   5   4       63.28       72.39     26.66 o 
  -2   5   4      233.98      212.60     27.15 o 
  -1   5   4       38.07       29.00     11.26 o 
   0   5   4       39.73       28.33     14.93 o 
   1   5   4      614.14      537.30     94.58 o 
   2   5   4       14.00       26.80     13.42 o 
   3   5   4       73.52       66.79     22.97 o 
   4   5   4       77.68       83.34     26.43 o 
   5   5   4        1.47       38.32     32.48 o 
  -5   6   4        1.80      -24.61     31.21 o 
  -4   6   4       24.91      162.01    111.27 o 
  -3   6   4       42.90       59.31     25.88 o 
  -2   6   4        3.16       31.96     39.33 o 
  -1   6   4      111.74      132.81     39.97 o 
   0   6   4      244.31      267.30     88.69 o 
   1   6   4        5.94       19.03     26.14 o 
   2   6   4      122.69      144.01     63.44 o 
   3   6   4       59.21       46.69     40.60 o 
   4   6   4        2.03      -17.73     32.74 o 
   5   6   4       18.29      -24.16     74.22 o 
  -4   7   4        2.67       98.53     90.21 o 
  -3   7   4       16.70       92.86     58.36 o 
  -2   7   4       42.27      204.58     67.28 o 
  -1   7   4        6.66       55.88     46.31 o 
   0   7   4       23.92       29.83     19.35 o 
   1   7   4      156.42      193.38     61.92 o 
   2   7   4        3.85       27.49     23.70 o 
   3   7   4       22.58      146.56     80.44 o 
   4   7   4       28.23       -5.84     40.35 o 
  -2   8   4        0.94      347.95    128.13 o 
  -1   8   4       27.12      158.25     52.78 o 
   0   8   4       33.41      103.61     37.94 o 
   2   8   4       18.30      259.48    129.54 o 
  -4  -7   5       10.58       -0.76     23.60 o 
  -3  -7   5        1.05       11.67     25.38 o 
  -5  -6   5        1.44       -9.39     27.41 o 
  -4  -6   5        8.48       20.81     32.23 o 
  -3  -6   5       37.50       42.12     27.15 o 
  -2  -6   5       27.77        4.31     25.63 o 
  -1  -6   5       21.33       47.20     25.63 o 
   0  -6   5      362.09      371.25     32.48 o 
  -5  -5   5        6.23       -7.36     18.27 o 
  -4  -5   5       94.03       91.86     32.74 o 
  -3  -5   5        7.06       -1.02     18.02 o 
  -2  -5   5      140.54      126.37     24.61 o 
  -1  -5   5      230.00      301.21     30.96 o 
   0  -5   5        2.70       10.91     13.70 o 
   1  -5   5      257.30      236.50     18.78 o 
   2  -5   5      176.63      195.40     23.35 o 
  -5  -4   5        3.84       23.09     20.05 o 
  -4  -4   5       39.11       37.81     21.57 o 
  -3  -4   5      230.34      200.98     28.17 o 
  -2  -4   5        5.95       11.17     20.55 o 
  -1  -4   5      228.20      262.13     26.64 o 
   0  -4   5     1365.72     1428.16     45.17 o 
   1  -4   5       52.91       59.89     15.23 o 
   2  -4   5      122.87      126.63     18.52 o 
   3  -4   5      512.73      362.88     25.38 o 
   4  -4   5       56.76       69.28     24.11 o 
  -5  -3   5        6.96        7.36     25.38 o 
  -4  -3   5      429.12      357.04     34.77 o 
  -3  -3   5       49.92       40.10     10.49 o 
  -2  -3   5      393.47      466.94     44.66 o 
  -1  -3   5      434.67      416.42     26.90 o 
   0  -3   5        6.06       -5.08      6.85 o 
   1  -3   5      189.13      228.64     21.06 o 
   2  -3   5      614.46      549.39     26.90 o 
   3  -3   5        6.82       -5.84     10.91 o 
   4  -3   5      229.02      217.47     25.63 o 
   5  -3   5       40.39       64.71     30.71 o 
   6  -3   5        0.73      -10.91     30.71 o 
  -5  -2   5        7.55        9.19     17.59 o 
  -4  -2   5       10.59       10.84      9.21 o 
  -3  -2   5      558.03      486.81     41.17 o 
  -2  -2   5       12.00        4.78      9.14 o 
  -1  -2   5      584.61      485.95     24.11 o 
   0  -2   5     2724.99     2749.50     53.29 o 
   1  -2   5      109.62       99.73     14.72 o 
   2  -2   5      246.15      240.06     18.52 o 
   3  -2   5     1074.19     1205.36     46.44 o 
   4  -2   5       64.85       67.50     22.08 o 
   5  -2   5       60.30       56.59     25.88 o 
   6  -2   5       21.42       28.42     26.39 o 
  -6  -1   5        3.68       12.19     17.68 o 
  -5  -1   5       30.93       17.41     11.26 o 
  -4  -1   5      372.85      329.41     22.34 o 
  -3  -1   5      453.54      429.70     20.27 o 
  -2  -1   5      119.65      101.60     17.51 o 
  -1  -1   5     2510.97     2422.39     78.79 o 
   0  -1   5       24.60       24.80     18.91 o 
   1  -1   5     2309.58     2410.98     45.17 o 
   2  -1   5     1400.77     1371.07     41.62 o 
   3  -1   5       58.15       92.88     20.05 o 
   4  -1   5      292.01      299.69     29.18 o 
   5  -1   5      106.97      102.52     23.85 o 
   6  -1   5        1.91       -0.76     19.29 o 
  -7   0   5        1.80        2.72     16.09 o 
  -6   0   5       42.30       48.35     19.73 o 
  -5   0   5        6.74       16.97     13.41 o 
  -4   0   5        1.04       -4.47     11.40 o 
  -3   0   5      372.88      366.27     29.44 o 
  -2   0   5      190.17      187.87     17.13 o 
  -1   0   5       35.85       36.86      7.66 o 
   0   0   5     5437.30     5570.40    270.76 o 
   1   0   5      262.74      251.48     17.76 o 
   2   0   5      787.30      839.44     31.72 o 
   3   0   5      746.43      928.51     45.17 o 
   4   0   5       18.13        7.36     23.85 o 
   5   0   5       52.59       44.66     29.69 o 
   6   0   5       21.51       11.42     23.60 o 
  -6   1   5        3.61       -6.20     13.29 o 
  -5   1   5       30.55        5.08     23.60 o 
  -4   1   5      372.75      322.65     39.97 o 
  -3   1   5      451.33      587.06     29.52 o 
  -2   1   5      129.10      117.51     24.64 o 
  -1   1   5     2563.77     2510.93     71.54 o 
   0   1   5       24.41       65.38     36.04 o 
   1   1   5     2362.65     1791.71    110.01 o 
   2   1   5     1424.51     1348.83    127.20 o 
   3   1   5       56.38       77.49     12.60 o 
   4   1   5      289.23      349.60     23.29 o 
   5   1   5      108.72       48.21     25.12 o 
   6   1   5        1.82        8.63     32.99 o 
  -6   2   5       19.66       27.18     15.83 o 
  -5   2   5        8.47        9.64     25.12 o 
  -4   2   5       15.36       15.48     26.14 o 
  -3   2   5      569.39      574.82     28.10 o 
  -2   2   5       14.16       11.15     12.44 o 
  -1   2   5      640.11      597.93     16.31 o 
   0   2   5     2686.77     3024.07    175.96 o 
   1   2   5      115.32      103.48     12.69 o 
   2   2   5      247.33      255.53     12.72 o 
   3   2   5     1069.52     1271.87     48.69 o 
   4   2   5       67.85       62.86     14.66 o 
   5   2   5       62.81       71.89     18.57 o 
   6   2   5       23.42       16.13     29.31 o 
  -6   3   5        0.50       22.87     20.17 o 
  -5   3   5        7.41       42.63     29.94 o 
  -4   3   5      427.16      441.29     41.11 o 
  -3   3   5       48.11       56.29     10.85 o 
  -2   3   5      408.73      523.04     36.92 o 
  -1   3   5      468.04      534.23     39.84 o 
   0   3   5        6.88        1.26      4.56 o 
   1   3   5      224.90      234.62     14.73 o 
   2   3   5      625.41      546.94     17.42 o 
   3   3   5        5.64       -6.51     19.40 o 
   4   3   5      233.24      198.17     16.96 o 
   5   3   5       42.65       55.75     16.73 o 
   6   3   5        0.68       19.67     17.79 o 
  -6   4   5       10.21        6.34     18.48 o 
  -5   4   5        3.72        7.87     30.20 o 
  -4   4   5       39.48      106.97     55.95 o 
  -3   4   5      234.84      227.01     15.64 o 
  -2   4   5       10.12        5.11     12.63 o 
  -1   4   5      250.41      314.31     23.77 o 
   0   4   5     1348.99     1402.96     89.47 o 
   1   4   5       60.56       42.04      8.05 o 
   2   4   5      115.48      147.48     27.29 o 
   3   4   5      511.19      554.51     23.42 o 
   4   4   5       59.89       73.87     28.95 o 
   5   4   5       21.68       14.30     19.12 o 
   6   4   5       17.56       37.30     38.06 o 
  -5   5   5        6.47      -51.77     42.38 o 
  -4   5   5       93.97      217.39    111.27 o 
  -3   5   5        6.33       28.20     17.26 o 
  -2   5   5      141.29      154.92     19.51 o 
  -1   5   5      235.90      361.75     81.71 o 
   0   5   5        3.28      -15.48     14.36 o 
   1   5   5      266.93      227.53    105.06 o 
   2   5   5      176.68      175.57     19.67 o 
   3   5   5        1.38       -5.56     18.00 o 
   4   5   5       78.68       74.81     24.07 o 
   5   5   5       15.06      -42.49     83.11 o 
  -5   6   5        1.09      -63.19     42.12 o 
  -4   6   5        8.69      207.31    167.10 o 
  -3   6   5       38.18       86.99     78.03 o 
  -2   6   5       29.92       20.55     23.60 o 
  -1   6   5       30.10       39.36     21.47 o 
   0   6   5      365.66      353.57     87.17 o 
   1   6   5       21.88       11.61     15.16 o 
   2   6   5       46.29       66.52     25.38 o 
   3   6   5       99.64      187.07     28.92 o 
   4   6   5        7.48      -14.91     22.80 o 
  -4   7   5       11.13      327.23    233.46 o 
  -3   7   5        0.86      219.25    162.91 o 
  -2   7   5       46.86      279.30    149.08 o 
  -1   7   5       69.69      103.76     35.91 o 
   0   7   5        0.23        3.89     19.90 o 
   1   7   5      110.54      113.40     54.18 o 
   2   7   5       49.85       98.05     66.10 o 
   3   7   5        0.14      156.84    140.33 o 
   4   7   5       19.75      337.35    300.58 o 
  -1   8   5        7.72      121.57     67.25 o 
   2   8   5        4.14      214.40     86.02 o 
  -4  -7   6       14.05        1.78     32.48 o 
  -3  -7   6        8.26       15.48     29.94 o 
  -2  -7   6        6.95       23.09     22.84 o 
  -5  -6   6        7.03       -1.27     20.55 o 
  -4  -6   6        0.21       -1.78     30.45 o 
  -3  -6   6       18.63       29.18     28.93 o 
  -2  -6   6      122.26      104.80     31.97 o 
  -1  -6   6       11.50       23.60     26.90 o 
   0  -6   6      201.93      258.84     31.97 o 
  -5  -5   6        0.13       -8.63     28.67 o 
  -4  -5   6       57.19       23.85     32.23 o 
  -3  -5   6       30.08       11.93     20.05 o 
  -2  -5   6       10.42       16.75     24.87 o 
  -1  -5   6      357.06      351.71     32.74 o 
   0  -5   6       61.85       62.93     13.96 o 
   1  -5   6       56.10       52.02     13.45 o 
   2  -5   6      224.16      151.75     20.81 o 
  -6  -4   6        6.91        8.12     20.05 o 
  -5  -4   6       40.15       27.91     30.45 o 
  -4  -4   6       19.88       26.39     28.42 o 
  -3  -4   6      114.42      123.58     29.44 o 
  -2  -4   6      435.34      441.04     35.27 o 
  -1  -4   6       16.38       34.00     19.29 o 
   0  -4   6      617.10      503.71     27.41 o 
   1  -4   6      610.76      605.47     30.71 o 
   2  -4   6       32.46       26.39     14.72 o 
   3  -4   6      247.55      192.86     22.08 o 
   4  -4   6      113.09       88.05     24.36 o 
   5  -4   6        0.34       -5.33     24.36 o 
  -5  -3   6        1.78        4.57     20.30 o 
  -4  -3   6      294.11      267.46     33.75 o 
  -3  -3   6       16.04       31.46     16.27 o 
  -2  -3   6       52.24       43.90     18.02 o 
  -1  -3   6      472.54      456.26     27.91 o 
   0  -3   6      238.53      184.48     16.75 o 
   1  -3   6       10.95       11.42     14.46 o 
   2  -3   6      876.98      680.33     31.72 o 
   3  -3   6      166.70      150.23     19.79 o 
   4  -3   6       93.60       85.77     20.05 o 
   5  -3   6       64.49       60.90     28.93 o 
   6  -3   6        7.96       13.96     23.35 o 
  -6  -2   6        7.53       23.60     20.05 o 
  -5  -2   6       73.99       63.90     12.29 o 
  -4  -2   6        5.18       -2.53      8.67 o 
  -3  -2   6      114.15       59.53     11.91 o 
  -2  -2   6     1801.01     1958.22     70.29 o 
  -1  -2   6       11.75       -0.65      6.37 o 
   0  -2   6     1164.46     1045.24     34.51 o 
   1  -2   6     1247.38     1066.30     39.59 o 
   2  -2   6       17.85       16.24     14.46 o 
   3  -2   6      487.46      415.66     28.17 o 
   4  -2   6      218.75      190.57     27.41 o 
   5  -2   6        0.97      -10.91     25.63 o 
   6  -2   6       16.55       24.87     23.35 o 
  -6  -1   6        0.63       23.97     17.52 o 
  -5  -1   6        0.48        7.81     10.22 o 
  -4  -1   6      506.82      449.90     32.23 o 
  -3  -1   6        3.01       -2.03     10.48 o 
  -2  -1   6      291.41      304.86     17.46 o 
  -1  -1   6     2397.91     2325.88     31.88 o 
   0  -1   6     1124.03     1162.38     45.80 o 
   1  -1   6      536.26      512.60     22.84 o 
   2  -1   6     1599.09     1322.60     40.60 o 
   3  -1   6      329.92      463.37     31.72 o 
   4  -1   6       44.80       45.17     23.09 o 
   5  -1   6      112.76      111.15     30.20 o 
   6  -1   6       35.73       25.12     27.15 o 
  -6   0   6        9.35       17.03     14.01 o 
  -5   0   6       53.94       44.24     19.39 o 
  -4   0   6       10.01       20.10     14.41 o 
  -3   0   6       16.02       13.99      9.86 o 
  -2   0   6     4700.86     4117.32    323.42 o 
  -1   0   6        2.73       30.26      8.51 o 
   0   0   6     2744.49     2707.60     74.73 o 
   1   0   6      300.81      238.28     17.51 o 
   2   0   6       17.72       -1.52     13.96 o 
   3   0   6      350.43      322.28     26.39 o 
   4   0   6      230.67      272.03     32.74 o 
   5   0   6        1.15       -0.51     18.52 o 
   6   0   6       32.49       34.26     21.82 o 
  -6   1   6        0.90       -0.01     16.99 o 
  -5   1   6        1.76       25.88     33.24 o 
  -4   1   6      503.43      534.98     55.57 o 
  -3   1   6       11.04       18.55     11.67 o 
  -2   1   6      287.21      275.64     24.11 o 
  -1   1   6     2405.30     1985.26    145.86 o 
   0   1   6     1197.57     1224.05     63.20 o 
   1   1   6      519.41      449.45     64.33 o 
   2   1   6     1538.63     1445.41    176.49 o 
   3   1   6      337.17      442.05     32.99 o 
   4   1   6       39.02       37.05     26.90 o 
   5   1   6      109.66       87.04     27.15 o 
   6   1   6       34.74       54.05     34.26 o 
  -6   2   6        7.85       12.67     18.07 o 
  -5   2   6       78.33       87.04     35.02 o 
  -4   2   6        4.88        9.14     26.64 o 
  -3   2   6      105.39      113.56     16.18 o 
  -2   2   6     1776.64     2241.42     93.74 o 
  -1   2   6       14.46        6.99      5.95 o 
   0   2   6     1127.95     1151.86    125.38 o 
   1   2   6     1166.80     1082.57     37.30 o 
   2   2   6       19.45       13.79     10.61 o 
   3   2   6      501.85      589.16     21.78 o 
   4   2   6      218.25      240.47     20.18 o 
   5   2   6        0.94       10.84     16.27 o 
   6   2   6       18.55       17.00     34.77 o 
  -6   3   6        6.49       -8.41     19.65 o 
  -5   3   6        3.55       14.72     38.32 o 
  -4   3   6      291.21      232.95     36.29 o 
  -3   3   6       26.89       11.17     21.82 o 
  -2   3   6       55.40       57.25     29.94 o 
  -1   3   6      471.86      479.27     30.34 o 
   0   3   6      293.73      235.13      7.51 o 
   1   3   6       11.05       12.89      9.08 o 
   2   3   6      849.03      816.31     47.20 o 
   3   3   6      169.66      190.08     15.56 o 
   4   3   6       89.70       98.91     16.07 o 
   5   3   6       62.58       78.46     16.52 o 
   6   3   6        7.31       42.64     24.43 o 
  -6   4   6        6.46       52.27     39.59 o 
  -5   4   6       41.61       32.48     46.18 o 
  -4   4   6       19.12       -2.03     26.90 o 
  -3   4   6      111.95      107.59     24.61 o 
  -2   4   6      426.03      526.21     31.72 o 
  -1   4   6       19.20       19.91     16.14 o 
   0   4   6      600.32      692.20     59.92 o 
   1   4   6      589.53      565.63     24.39 o 
   2   4   6       34.14       24.98     10.55 o 
   3   4   6      247.89      268.65     46.06 o 
   4   4   6      105.89       75.04     21.91 o 
   5   4   6        0.39       -5.93     17.84 o 
  -5   5   6        0.50       15.48     33.24 o 
  -4   5   6       56.69       15.99     39.84 o 
  -3   5   6       34.91       65.32     27.15 o 
  -2   5   6       12.68        1.92     16.66 o 
  -1   5   6      347.80      421.61     28.32 o 
   0   5   6       73.81       38.28     20.05 o 
   1   5   6       61.11       64.63     22.85 o 
   2   5   6      218.48      207.40     31.48 o 
   3   5   6       46.73       25.43     20.63 o 
   4   5   6       18.64       11.48     30.07 o 
   5   5   6       33.10      -19.88     80.44 o 
  -5   6   6        7.39      -25.12     31.72 o 
  -4   6   6        0.09       -9.14     30.71 o 
  -3   6   6       18.59      215.97    111.15 o 
  -2   6   6      122.72      156.99     38.83 o 
  -1   6   6       13.00        5.67     22.65 o 
   0   6   6      201.20      244.03     72.45 o 
   1   6   6       83.01       60.12     22.05 o 
   2   6   6        1.92        8.62     26.26 o 
   3   6   6       48.02       88.07     37.56 o 
   4   6   6       22.08      -26.64     43.39 o 
  -4   7   6       13.98      -46.18     47.45 o 
  -3   7   6        9.35      145.85    104.42 o 
  -2   7   6        7.12      141.73    116.35 o 
  -1   7   6      109.57      121.96     24.83 o 
   0   7   6       24.69       10.74     19.37 o 
   1   7   6       20.74       -4.37     21.33 o 
   2   7   6       65.37      123.56     35.82 o 
   3   7   6       10.67       89.14    122.31 o 
  -1   8   6        1.06      194.18    105.31 o 
   1   8   6       13.55       78.79     23.96 o 
   2   8   6        1.32      125.19     66.99 o 
  -3  -7   7       23.37       28.42     31.47 o 
  -2  -7   7        2.67       17.76     30.71 o 
  -4  -6   7        9.33      -12.69     24.11 o 
  -3  -6   7        1.76       -4.57     20.55 o 
  -2  -6   7      109.97      138.81     33.50 o 
  -1  -6   7       26.30       38.32     25.88 o 
   0  -6   7       28.54       46.95     21.32 o 
  -5  -5   7        1.33       -0.25     22.58 o 
  -4  -5   7       10.38       28.93     23.60 o 
  -3  -5   7       76.63       63.44     23.60 o 
  -2  -5   7       19.27       11.42     25.12 o 
  -1  -5   7      194.19      182.96     26.14 o 
   0  -5   7      194.41      160.12     24.61 o 
   1  -5   7        4.23       -1.27     12.18 o 
   2  -5   7      130.20       94.65     20.05 o 
   3  -5   7       94.83       61.66     20.30 o 
  -6  -4   7        0.65      -10.91     18.52 o 
  -5  -4   7       54.55       16.24     25.12 o 
  -4  -4   7        3.90       10.66     24.87 o 
  -3  -4   7       10.56       10.66     26.14 o 
  -2  -4   7      352.83      328.37     33.75 o 
  -1  -4   7      217.13      235.49     28.42 o 
   0  -4   7       24.46       31.97     14.21 o 
   1  -4   7      652.69      530.11     30.96 o 
   2  -4   7      395.88      348.41     26.90 o 
   3  -4   7       80.81       71.31     20.81 o 
   4  -4   7       93.73       75.37     23.35 o 
   5  -4   7       16.46       20.30     22.08 o 
  -6  -3   7       11.41       11.42     19.79 o 
  -5  -3   7        3.74      -11.67     21.32 o 
  -4  -3   7       47.90       61.41     20.30 o 
  -3  -3   7      128.87      111.91     23.60 o 
  -2  -3   7       28.63       18.02     15.23 o 
   1  -3   7        5.29        8.37     12.43 o 
   2  -3   7      531.03      420.48     26.14 o 
   3  -3   7      207.55      166.47     23.09 o 
   4  -3   7        0.61       -6.85     22.08 o 
   5  -3   7       29.97       23.09     20.05 o 
   6  -3   7       31.68       18.27     29.44 o 
  -6  -2   7        0.19       18.83     16.64 o 
  -5  -2   7      103.53       90.58     12.56 o 
  -4  -2   7        4.94       16.18     13.27 o 
  -3  -2   7        2.43       -3.93     11.24 o 
  -2  -2   7      799.14      787.19     24.14 o 
  -1  -2   7      230.72      213.00     11.83 o 
   0  -2   7       92.84       89.32     14.46 o 
   1  -2   7     1089.82     1032.81     39.08 o 
   2  -2   7      702.55      622.98     30.45 o 
   3  -2   7      167.31      134.24     19.29 o 
   4  -2   7      225.64      255.54     33.75 o 
   5  -2   7       34.24       48.21     31.21 o 
   6  -2   7        5.94        4.31     22.84 o 
  -6  -1   7        9.50        5.50     14.52 o 
  -5  -1   7       11.37        2.55      8.92 o 
  -4  -1   7      138.64      136.79     17.68 o 
  -3  -1   7      663.31      633.17     66.61 o 
  -2  -1   7       16.13       18.45     10.51 o 
  -1  -1   7     1064.47      994.79     56.08 o 
   0  -1   7     2889.72     2806.75     64.71 o 
   1  -1   7        9.82        7.61     10.40 o 
   2  -1   7      593.63      544.82     28.93 o 
   3  -1   7      522.37      481.38     33.24 o 
   4  -1   7       16.70        9.14     17.00 o 
   5  -1   7       35.44       60.40     26.39 o 
   6  -1   7       61.55       56.33     28.17 o 
  -6   0   7        0.46       17.28     14.09 o 
  -5   0   7       62.57       54.39     16.66 o 
  -4   0   7       23.44        4.58     17.41 o 
  -3   0   7       57.85       81.39     15.91 o 
  -2   0   7     1492.97     1416.49    138.05 o 
  -1   0   7       19.51       20.18      7.56 o 
   0   0   7      739.31      710.34     24.49 o 
   1   0   7       40.49       50.24     15.23 o 
   2   0   7      659.51      621.21     31.21 o 
   3   0   7       95.62       63.19     15.23 o 
   4   0   7      419.65      320.50     31.47 o 
   5   0   7       47.68       36.03     27.66 o 
   6   0   7       22.70       38.32     23.85 o 
  -6   1   7        9.46        9.13     12.81 o 
  -5   1   7       11.03       30.45     32.48 o 
  -4   1   7      137.47      153.58     20.97 o 
  -3   1   7      646.02      649.90     83.11 o 
  -2   1   7       15.36       19.82     16.37 o 
  -1   1   7     1066.04      935.68     22.56 o 
   0   1   7     2805.79     3307.30    198.09 o 
   1   1   7       17.14       10.53      7.42 o 
   2   1   7      603.13      490.50     68.52 o 
   3   1   7      514.45      386.22     28.67 o 
   4   1   7       16.93       14.72     24.61 o 
   5   1   7       35.76       27.41     22.08 o 
   6   1   7       59.56       35.02     23.35 o 
  -6   2   7        0.39       25.12     29.44 o 
  -5   2   7       99.21       74.35     26.64 o 
  -4   2   7        6.44       -1.18     16.64 o 
  -3   2   7        4.43        2.01     12.97 o 
  -2   2   7      763.29      729.29     17.62 o 
  -1   2   7      225.08      205.86     12.25 o 
   0   2   7      114.33       98.21     10.31 o 
   1   2   7     1092.76     1059.09     49.97 o 
   2   2   7      679.02      632.43     29.44 o 
   3   2   7      178.32      180.78     18.16 o 
   4   2   7      238.17      222.81     18.30 o 
   5   2   7       33.15       44.41     25.63 o 
   6   2   7        5.68      -23.60     31.47 o 
  -6   3   7       11.55       60.14     40.60 o 
  -5   3   7        3.56       34.51     28.67 o 
  -4   3   7       48.55       77.65     39.08 o 
  -3   3   7      112.73       57.86     21.06 o 
  -2   3   7       28.45       30.85     10.51 o 
  -1   3   7      194.52      184.20     14.54 o 
   0   3   7      856.35      944.32     96.10 o 
   1   3   7        9.81        4.49      5.00 o 
   2   3   7      551.03      588.36     24.49 o 
   3   3   7      205.75      213.03     16.54 o 
   4   3   7        0.85       -9.11     13.52 o 
   5   3   7       31.84       52.61     17.09 o 
   6   3   7       30.66       35.53     37.81 o 
  -6   4   7        0.63       13.96     29.94 o 
  -5   4   7       51.94       63.69     34.00 o 
  -4   4   7        5.63        6.60     28.17 o 
  -3   4   7       12.39       28.93     32.74 o 
  -2   4   7      336.17      345.45     23.77 o 
  -1   4   7      218.88      209.45     21.15 o 
   0   4   7       31.10       33.39      9.54 o 
   1   4   7      639.97      573.42     48.35 o 
   2   4   7      384.90      399.68     69.78 o 
   3   4   7       82.42      110.41     22.86 o 
   4   4   7       93.14       88.50     24.28 o 
   5   4   7       14.98       15.53     27.27 o 
  -5   5   7        1.46      -64.33     42.89 o 
  -4   5   7       10.47      -23.85     28.67 o 
  -3   5   7       70.85       79.68     41.87 o 
  -2   5   7       19.31        9.36     15.48 o 
  -1   5   7      201.76      168.64     22.71 o 
   0   5   7      171.35      180.09     53.29 o 
   1   5   7        2.93       -4.32     26.11 o 
   2   5   7      140.16      142.87     16.56 o 
   3   5   7       95.47       80.69     20.90 o 
   4   5   7        2.11      -31.87     38.44 o 
   5   5   7       24.97      -19.05     46.57 o 
  -4   6   7        9.70      -52.02     44.92 o 
  -3   6   7        2.79       97.33     82.09 o 
  -2   6   7      106.74      123.04     19.93 o 
  -1   6   7       28.84       15.37     16.85 o 
   0   6   7       29.00       32.05     20.55 o 
   1   6   7       90.62      142.54     27.53 o 
   2   6   7       62.64       87.33     26.85 o 
   3   6   7       13.59       30.88     64.46 o 
   4   6   7       33.61        0.76     35.27 o 
  -3   7   7       22.20      179.35    118.51 o 
  -2   7   7        2.79       77.44     94.27 o 
  -1   7   7       57.85       67.48     21.36 o 
   0   7   7       47.69       45.61     23.94 o 
   1   7   7        8.07       23.84     28.95 o 
   2   7   7       33.25       60.35     65.09 o 
   3   7   7       23.99      171.22    131.83 o 
  -2   8   7       13.09      282.88    125.10 o 
  -1   8   7        5.94       61.22     28.93 o 
   0   8   7        5.09       28.07     26.39 o 
   1   8   7       19.40      131.69     57.48 o 
   2   8   7        8.88      116.22     94.53 o 
  -3  -7   8       19.48        9.14     26.14 o 
  -2  -7   8       17.16       46.18     33.24 o 
  -4  -6   8       14.80      -25.12     20.81 o 
  -3  -6   8        6.28       17.51     32.48 o 
  -2  -6   8       68.83      136.52     34.77 o 
  -1  -6   8       62.53       54.56     23.09 o 
   0  -6   8       11.30        5.08     13.45 o 
   1  -6   8       31.75       25.38     17.51 o 
  -5  -5   8        3.86       -8.88     22.58 o 
  -4  -5   8        1.01       -9.64     26.64 o 
  -3  -5   8       51.54       43.65     24.11 o 
  -2  -5   8       69.22      103.28     33.50 o 
  -1  -5   8       27.69       23.60     22.84 o 
   0  -5   8      232.35      246.66     27.66 o 
   1  -5   8      111.67       61.41     13.45 o 
   2  -5   8       40.85       26.39     17.76 o 
   3  -5   8       76.80       70.80     22.08 o 
  -5  -4   8       19.16       27.91     23.35 o 
  -4  -4   8       37.25       63.69     24.87 o 
  -3  -4   8       39.52       47.96     22.33 o 
  -2  -4   8      165.38      131.96     23.85 o 
  -1  -4   8      519.15      481.89     32.23 o 
   0  -4   8      110.37       72.32     13.70 o 
   1  -4   8      134.70       97.70     16.75 o 
   2  -4   8      464.55      390.03     29.18 o 
   3  -4   8        4.44       -8.37     17.51 o 
   4  -4   8       25.91       19.79     16.49 o 
   5  -4   8       31.74       14.21     26.14 o 
  -6  -3   8        9.78       13.70     19.54 o 
  -5  -3   8        3.71       12.69     20.05 o 
  -4  -3   8        1.52        6.85     24.36 o 
  -3  -3   8       77.34       42.89     19.29 o 
  -2  -3   8      195.55      199.71     26.90 o 
  -1  -3   8       10.14       12.18     12.18 o 
   0  -3   8      977.10      940.69     38.32 o 
   1  -3   8      226.47      271.52     26.90 o 
   2  -3   8      255.85      228.64     23.35 o 
   3  -3   8      139.76      115.71     18.78 o 
   4  -3   8       86.12      104.80     27.15 o 
   5  -3   8        1.55        5.58     25.88 o 
   6  -3   8       28.69       43.90     29.18 o 
  -6  -2   8        1.25        7.61     25.00 o 
  -5  -2   8       44.05       46.02     12.94 o 
  -4  -2   8       40.31       36.51     14.08 o 
  -3  -2   8       52.93       73.07     13.90 o 
  -2  -2   8      257.88      215.29     15.76 o 
  -1  -2   8     1200.14     1301.22     49.74 o 
   0  -2   8      139.02      124.85     20.81 o 
   1  -2   8      311.21      297.41     26.14 o 
   2  -2   8     1018.34      896.79     37.30 o 
   3  -2   8        5.62       11.17     19.79 o 
   4  -2   8       53.76       30.71     23.35 o 
   5  -2   8      103.40      105.06     32.74 o 
   6  -2   8        0.25        7.87     29.94 o 
  -6  -1   8       15.56       23.97     12.86 o 
  -5  -1   8       37.70       61.79     20.81 o 
  -4  -1   8        2.80       -9.67     12.39 o 
  -3  -1   8      645.28      615.05    127.13 o 
  -2  -1   8      287.32      315.29     17.76 o 
  -1  -1   8        4.17       12.15      8.82 o 
   0  -1   8     1157.98      938.81     80.32 o 
   1  -1   8     1116.18      960.74     36.80 o 
   2  -1   8      115.98      106.33     19.79 o 
   3  -1   8      325.81      374.80     32.23 o 
   4  -1   8      147.13      177.38     35.02 o 
   5  -1   8        2.71       14.72     27.91 o 
   6  -1   8       30.19       20.81     23.09 o 
  -6   0   8        6.43       12.75     13.87 o 
  -5   0   8       27.34       23.36     16.58 o 
  -4   0   8       50.84       45.67     15.45 o 
  -3   0   8       54.49       73.18     14.96 o 
  -2   0   8      459.78      425.95     84.38 o 
  -1   0   8      686.72      773.33     87.55 o 
   0   0   8        5.35        5.73      8.34 o 
   1   0   8       52.56       41.87     11.67 o 
   2   0   8     1542.46     1210.69     41.62 o 
   3   0   8        7.85       27.15     17.26 o 
   4   0   8      148.47      156.06     23.09 o 
   5   0   8      160.52      165.45     33.75 o 
   6   0   8        2.05        4.82     20.30 o 
  -6   1   8       15.28       40.09     34.26 o 
  -5   1   8       37.55       31.05     17.51 o 
  -4   1   8        3.20        9.09     16.05 o 
  -3   1   8      648.73      549.37     63.57 o 
  -2   1   8      307.27      301.86     38.70 o 
  -1   1   8        3.89        3.75      7.49 o 
   0   1   8     1150.40     1152.23     70.24 o 
   1   1   8     1123.03     1177.29    101.12 o 
   2   1   8      106.39      119.52     19.03 o 
   3   1   8      329.30      242.34     24.61 o 
   4   1   8      140.92      121.55     24.11 o 
   5   1   8        2.80      -20.55     24.36 o 
   6   1   8       29.74       43.39     24.36 o 
  -6   2   8        1.14       17.26     35.53 o 
  -5   2   8       43.08       39.08     28.67 o 
  -4   2   8       36.66       38.14     19.29 o 
  -3   2   8       54.30       65.70     14.50 o 
  -2   2   8      295.87      207.31     12.76 o 
  -1   2   8     1197.62     1217.68     58.04 o 
   0   2   8      136.29      137.06     16.80 o 
   1   2   8      380.58      271.44     20.26 o 
   2   2   8     1044.61      887.33    231.56 o 
   3   2   8       10.11       12.04     12.40 o 
   4   2   8       59.03       57.86     20.81 o 
   5   2   8      105.27      130.94     36.54 o 
   6   2   8        0.67       10.66     29.94 o 
  -6   3   8        9.68       -9.64     26.39 o 
  -5   3   8        4.16        9.14     44.92 o 
  -4   3   8        2.68        0.00     25.88 o 
  -3   3   8       81.62       94.65     23.09 o 
  -2   3   8      212.18      212.43     21.05 o 
  -1   3   8        8.87        9.76      7.47 o 
   0   3   8      986.84     1160.67    135.71 o 
   1   3   8      239.49      276.93     21.33 o 
   2   3   8      245.23      212.49     12.48 o 
   3   3   8      151.32      136.42     20.42 o 
   4   3   8       82.60       96.18     22.39 o 
   5   3   8        1.15       15.05     21.31 o 
   6   3   8       28.83       24.36     36.29 o 
  -5   4   8       19.02      -17.76     33.50 o 
  -4   4   8       35.92      -17.00     37.81 o 
  -3   4   8       40.41       87.80     37.30 o 
  -2   4   8      177.40      183.98     22.07 o 
  -1   4   8      510.10      507.06     28.06 o 
   0   4   8      114.03      134.26     19.04 o 
   1   4   8      157.53      189.13     17.19 o 
   2   4   8      461.16      402.80     31.02 o 
   3   4   8        6.12       11.00     19.53 o 
   4   4   8       26.35        9.40     29.31 o 
   5   4   8       31.86       24.29     43.52 o 
  -5   5   8        4.11       -4.06     34.26 o 
  -4   5   8        1.56      -45.30     30.20 o 
  -3   5   8       52.36       63.19     41.36 o 
  -2   5   8       73.37      117.10     26.52 o 
  -1   5   8       28.35       31.65     19.21 o 
   0   5   8      242.44      314.64     74.10 o 
   1   5   8      113.18      114.84     27.73 o 
   2   5   8       37.83       62.02     25.21 o 
   3   5   8       85.23       97.78     24.86 o 
   4   5   8       46.75       36.90     33.75 o 
   5   5   8        2.43      -32.98     55.19 o 
  -4   6   8       15.31      -66.23     44.15 o 
  -3   6   8        6.48       -3.30     42.12 o 
  -2   6   8       71.78       81.20     23.59 o 
  -1   6   8       60.52       70.29     21.32 o 
   0   6   8       12.70       59.95     25.63 o 
   1   6   8       32.65       21.63     24.87 o 
   2   6   8      116.86      106.12     49.74 o 
   3   6   8        4.21       16.16     59.76 o 
   4   6   8       18.96      -74.22     49.48 o 
  -3   7   8       19.00      333.27    191.59 o 
  -2   7   8       17.95       86.41     53.42 o 
  -1   7   8        5.26       32.37     33.37 o 
   0   7   8       44.58       27.44     20.40 o 
   1   7   8       45.94       43.02     53.54 o 
   2   7   8        3.14       12.25     33.24 o 
   3   7   8       19.90       66.82    116.73 o 
  -2   8   8        8.29       71.00     47.58 o 
  -3  -7   9        7.53       21.32     31.47 o 
  -2  -7   9       19.69       31.47     24.61 o 
  -1  -7   9       12.65       14.46     27.66 o 
  -4  -6   9        8.17       41.62     32.74 o 
  -3  -6   9       25.43       14.46     23.60 o 
  -2  -6   9       11.28       -5.58     29.18 o 
  -1  -6   9       31.90       36.80     27.41 o 
   0  -6   9       57.18       39.33     14.97 o 
   1  -6   9        1.88        1.27     11.93 o 
  -5  -5   9        8.12       14.97     24.36 o 
  -4  -5   9        2.80       -7.61     28.67 o 
  -3  -5   9       30.04       42.12     24.61 o 
  -2  -5   9       69.08       96.94     26.90 o 
  -1  -5   9       20.73       51.26     21.57 o 
   0  -5   9       50.45       39.33     15.99 o 
   1  -5   9      272.01      189.56     23.09 o 
   2  -5   9        0.20       -3.30     11.67 o 
   3  -5   9       24.55       19.29     19.54 o 
  -5  -4   9        0.60        8.88     24.87 o 
  -4  -4   9       22.92       24.87     22.08 o 
  -3  -4   9      202.58      220.01     37.05 o 
  -2  -4   9       16.55       23.35     26.90 o 
  -1  -4   9      228.89      155.56     20.30 o 
   0  -4   9      127.80       98.71     15.23 o 
   1  -4   9        3.31      -13.20     11.17 o 
   2  -4   9      143.90      126.12     20.55 o 
   3  -4   9      130.96      102.01     22.58 o 
   4  -4   9        2.71        2.54     16.24 o 
   5  -4   9       27.31       26.64     26.64 o 
  -6  -3   9        1.83        9.39     21.32 o 
  -5  -3   9        5.16       -1.78     30.71 o 
  -4  -3   9       10.40       51.45     40.35 o 
  -3  -3   9       39.30       24.65     11.76 o 
  -2  -3   9      243.96      290.81     34.00 o 
  -1  -3   9       34.93       30.96     15.73 o 
   0  -3   9      172.92      137.28     17.00 o 
   1  -3   9      756.87      812.54     42.12 o 
   2  -3   9       10.05       -3.55     16.75 o 
   3  -3   9       33.67       26.64     18.27 o 
   4  -3   9      184.38      167.23     26.64 o 
   5  -3   9        2.26        4.06     20.30 o 
  -6  -2   9        2.58       16.76     15.41 o 
  -5  -2   9        0.01        7.31     14.63 o 
  -4  -2   9       25.74       14.36     12.56 o 
  -3  -2   9      284.92      261.23     19.96 o 
  -2  -2   9       28.25       16.92      9.68 o 
  -1  -2   9      689.25      640.35     18.25 o 
   0  -2   9       25.33       36.03     14.21 o 
   1  -2   9       49.51       38.06     13.45 o 
   2  -2   9      328.28      261.88     22.84 o 
   3  -2   9      238.64      237.77     28.93 o 
   4  -2   9        5.46        0.51     21.82 o 
   5  -2   9       82.53       77.90     24.61 o 
   6  -2   9       10.47       11.17     22.08 o 
  -6  -1   9        5.94       15.66     12.84 o 
  -5  -1   9       39.41       13.43     14.06 o 
  -4  -1   9       26.35       27.58     12.74 o 
  -3  -1   9      193.65      196.83     18.78 o 
  -2  -1   9      286.07      289.07     27.53 o 
  -1  -1   9      136.83      126.32     13.58 o 
   0  -1   9       51.23       42.03      7.99 o 
   1  -1   9     2259.44     2241.47     56.59 o 
   2  -1   9       34.21       12.18     11.93 o 
   3  -1   9       78.92       61.16     17.26 o 
   4  -1   9      278.97      297.91     32.48 o 
   5  -1   9        2.56       -1.78     29.44 o 
   6  -1   9        4.49       14.21     23.60 o 
  -6   0   9        6.83       19.58     25.25 o 
  -5   0   9        0.01        3.08     20.59 o 
  -4   0   9       45.28       47.11     14.08 o 
  -3   0   9      134.74      140.40     15.91 o 
  -2   0   9      131.05      124.55     12.92 o 
  -1   0   9      500.76      414.61     21.82 o 
   0   0   9       59.14       65.73     11.46 o 
   1   0   9      133.80      111.15     15.73 o 
   2   0   9      810.16      664.60     34.00 o 
   3   0   9      262.07      204.28     25.38 o 
   4   0   9       29.94       28.17     25.88 o 
   5   0   9      116.45      150.48     31.72 o 
   6   0   9       13.35        5.58     25.88 o 
  -6   1   9        5.80       68.26     37.56 o 
  -5   1   9       39.58       45.48     20.42 o 
  -4   1   9       28.16       28.53     19.94 o 
  -3   1   9      194.21      182.57     16.95 o 
  -2   1   9      282.80      245.68     33.12 o 
  -1   1   9      145.84      124.47     22.46 o 
   0   1   9       48.06       47.88     10.14 o 
   1   1   9     2231.26     2338.05    147.18 o 
   2   1   9       29.13      -11.17     11.42 o 
   3   1   9       72.76       96.18     22.84 o 
   4   1   9      267.29      257.82     29.69 o 
   5   1   9        1.80       12.94     20.30 o 
   6   1   9        4.67       -2.54     21.06 o 
  -6   2   9        2.64       15.99     27.15 o 
  -5   2   9        0.04      -12.43     25.88 o 
  -4   2   9       26.30       22.05     17.70 o 
  -3   2   9      280.67      297.00     20.40 o 
  -2   2   9       24.49       23.32      9.47 o 
  -1   2   9      677.63      569.23     42.40 o 
   0   2   9       41.78       21.13      9.31 o 
   1   2   9       45.27       46.26     10.87 o 
   2   2   9      359.29      303.59     23.47 o 
   3   2   9      229.14      212.64     32.99 o 
   4   2   9        3.95        7.36     24.87 o 
   5   2   9       83.33      102.27     27.66 o 
   6   2   9       11.06       31.72     31.21 o 
  -6   3   9        1.87      -18.27     26.39 o 
  -5   3   9        5.70      -22.08     32.74 o 
  -4   3   9       11.66       19.29     28.17 o 
  -3   3   9       40.38       40.09     21.06 o 
  -2   3   9      242.99      249.11     21.42 o 
  -1   3   9       43.74       29.22      8.05 o 
   0   3   9      175.54      208.81     14.22 o 
   1   3   9      734.66      824.16     35.54 o 
   2   3   9        8.09       11.39     19.29 o 
   3   3   9       27.08       24.90     17.23 o 
   4   3   9      175.80      157.46     21.46 o 
   5   3   9        2.02       -0.76     30.45 o 
  -5   4   9        0.80      -22.84     43.90 o 
  -4   4   9       22.96       42.12     29.44 o 
  -3   4   9      200.27      199.96     44.92 o 
  -2   4   9       14.06        6.11     16.43 o 
  -1   4   9      219.61      219.44     48.09 o 
   0   4   9      125.23      172.83     22.55 o 
   1   4   9        1.43       -3.10     11.21 o 
   2   4   9      149.84      147.35     28.17 o 
   3   4   9      119.52      110.06     20.17 o 
   4   4   9        2.21       -3.06     28.42 o 
   5   4   9       28.85      -18.46     26.45 o 
  -5   5   9        7.96      -30.71     34.00 o 
  -4   5   9        2.78      -22.58     32.99 o 
  -3   5   9       29.85        5.84     38.32 o 
  -2   5   9       69.68       91.68     21.31 o 
  -1   5   9       22.52       22.72     25.93 o 
   0   5   9       54.98       57.75     23.17 o 
   1   5   9      271.37      310.04    103.53 o 
   2   5   9        1.32       11.40     18.58 o 
   3   5   9       22.76       50.72     29.90 o 
   4   5   9       55.86       32.82     49.36 o 
   5   5   9        1.40      -53.59     62.81 o 
  -4   6   9        8.73      -39.59     43.65 o 
  -3   6   9       25.48       30.45     33.24 o 
  -2   6   9        9.98        1.24     17.94 o 
  -1   6   9       28.69       18.08     21.78 o 
   0   6   9       54.92       54.75     27.92 o 
   1   6   9        0.94      -10.08     20.05 o 
   2   6   9       78.33       97.05     47.45 o 
   3   6   9       39.00       68.24     72.32 o 
   4   6   9        4.58      -51.77     37.56 o 
  -3   7   9        7.12        6.09     36.54 o 
  -2   7   9       19.05       59.16     48.72 o 
  -1   7   9       13.20       38.21     25.71 o 
   0   7   9        7.95       22.29     25.13 o 
   1   7   9       57.39       62.04     25.58 o 
   2   7   9        3.12       17.15     48.34 o 
   3   7   9        5.10       77.82    115.46 o 
   0   8   9       13.22      104.72     45.80 o 
   1   8   9        2.06      125.81    128.15 o 
  -3  -7  10        0.27      -31.21     28.93 o 
  -2  -7  10        4.24       30.96     26.39 o 
  -1  -7  10       39.17       45.42     33.24 o 
  -4  -6  10        1.24        2.28     31.21 o 
  -3  -6  10       23.45       12.69     24.61 o 
  -2  -6  10        6.74       -3.30     31.97 o 
  -1  -6  10        8.81       20.81     20.81 o 
   0  -6  10      101.23      124.09     26.90 o 
   1  -6  10       11.22        9.14     15.73 o 
  -5  -5  10        5.79       10.66     27.41 o 
  -4  -5  10        9.98       -4.57     22.08 o 
  -3  -5  10        9.82       12.18     21.82 o 
  -2  -5  10       18.35       20.81     20.05 o 
  -1  -5  10      128.48      112.16     27.41 o 
   0  -5  10        5.77       39.08     19.79 o 
   1  -5  10      248.78      187.28     21.06 o 
   2  -5  10       59.36       53.54     20.30 o 
   3  -5  10        0.42      -11.67     17.76 o 
  -5  -4  10        4.11       20.81     26.64 o 
  -4  -4  10        1.66       26.14     30.20 o 
  -3  -4  10      173.98      163.17     30.71 o 
  -2  -4  10       30.13       34.26     28.17 o 
  -1  -4  10       38.17       24.61     14.21 o 
   0  -4  10      294.43      189.31     19.03 o 
   1  -4  10       26.14       24.11     14.46 o 
   2  -4  10        1.64       23.35     17.51 o 
   3  -4  10      167.96      119.27     24.11 o 
   4  -4  10        7.10      -14.21     16.24 o 
   5  -4  10        8.38        8.63     26.14 o 
  -6  -3  10        0.14        4.82     23.09 o 
  -5  -3  10        5.76        7.77     14.82 o 
  -4  -3  10       35.04       29.50     19.54 o 
  -3  -3  10       19.10       11.65     14.41 o 
  -2  -3  10      116.53       89.58     21.32 o 
  -1  -3  10      275.25      244.12     28.42 o 
   0  -3  10       66.87       66.49     19.29 o 
   1  -3  10      644.85      639.98     36.29 o 
   2  -3  10      175.47      144.64     23.09 o 
   3  -3  10        2.76       -5.84     18.02 o 
   4  -3  10      133.90      113.68     22.84 o 
   5  -3  10       42.82       48.98     30.20 o 
  -6  -2  10        2.67       16.61     15.71 o 
  -5  -2  10        1.30       16.35     17.31 o 
  -4  -2  10        8.68       13.33     17.13 o 
  -3  -2  10      278.68      270.75     37.05 o 
  -2  -2  10       54.54       56.55     11.31 o 
  -1  -2  10      146.50      112.16     10.37 o 
   0  -2  10     1310.27     1380.07    117.74 o 
   1  -2  10       19.26       25.58     12.31 o 
   2  -2  10       12.91       14.97     18.02 o 
   3  -2  10      405.14      393.58     31.21 o 
   4  -2  10       12.57       10.91     19.29 o 
   5  -2  10       10.02       29.69     21.57 o 
   6  -2  10       25.11       12.69     27.91 o 
  -6  -1  10        0.10        1.15     14.28 o 
  -5  -1  10       24.61       43.35     20.73 o 
  -4  -1  10       54.76       54.70     15.91 o 
  -3  -1  10        2.93       -1.06     15.10 o 
  -2  -1  10       68.06       76.03     15.32 o 
  -1  -1  10      687.40      518.45     16.98 o 
   0  -1  10        1.20       -3.94      6.84 o 
   1  -1  10     1517.43     1308.22     25.72 o 
   2  -1  10      242.99      218.74     21.57 o 
   3  -1  10        1.51        0.00     15.99 o 
   4  -1  10      165.27      167.48     27.15 o 
   5  -1  10       40.63       26.90     29.44 o 
   6  -1  10        0.14        3.05     29.44 o 
  -6   0  10        4.36        1.57     22.71 o 
  -5   0  10        1.47      -12.10     15.15 o 
  -4   0  10       44.85       53.99     16.32 o 
  -3   0  10      126.45      126.79     16.38 o 
  -2   0  10        6.74       14.12     11.78 o 
  -1   0  10       84.15       78.74      9.88 o 
   0   0  10     3671.08     4914.80    500.29 o 
   1   0  10        2.65        3.18      7.99 o 
   2   0  10      195.88      175.09     23.85 o 
   3   0  10      518.28      374.04     31.21 o 
   4   0  10        7.67       -0.51     18.52 o 
   5   0  10        3.66        2.03     24.11 o 
   6   0  10       39.62       32.48     26.64 o 
  -6   1  10        0.10       37.81     27.91 o 
  -5   1  10       24.71       37.62     21.81 o 
  -4   1  10       55.40       57.64     15.44 o 
  -3   1  10        2.72       10.25     13.46 o 
  -2   1  10       71.07       70.55     13.55 o 
  -1   1  10      641.23      499.14     20.43 o 
   0   1  10        1.22       -4.99      8.84 o 
   1   1  10     1496.54     1319.25     31.34 o 
   2   1  10      224.22      229.40     21.82 o 
   3   1  10        2.31       -5.08     22.33 o 
   4   1  10      168.95      207.83     32.48 o 
   5   1  10       39.20       33.24     21.82 o 
   6   1  10        0.22       -6.85     19.03 o 
  -6   2  10        2.37       15.73     27.66 o 
  -5   2  10        1.39       -4.57     39.33 o 
  -4   2  10        9.88        0.66     17.38 o 
  -3   2  10      281.91      280.97     34.38 o 
  -2   2  10       47.31       58.74     11.33 o 
  -1   2  10      157.19      124.08     18.54 o 
   0   2  10     1333.32     1815.32    172.36 o 
   1   2  10       20.23        8.39      8.92 o 
   2   2  10       12.90       25.41     14.69 o 
   3   2  10      413.10      424.34     27.27 o 
   4   2  10       14.90        9.90     18.78 o 
   5   2  10        8.76       -1.27     20.30 o 
   6   2  10       25.51       29.69     30.71 o 
  -6   3  10        0.17        5.84     28.17 o 
  -5   3  10        6.01        0.25     32.23 o 
  -4   3  10       35.23        4.31     27.66 o 
  -3   3  10       18.02       10.40     22.08 o 
  -2   3  10      123.47      136.59     18.40 o 
  -1   3  10      242.69      269.09     24.32 o 
   0   3  10       64.42       79.26     13.45 o 
   1   3  10      630.18      847.62     26.96 o 
   2   3  10      161.79      188.23     29.29 o 
   3   3  10        3.39        3.10     12.33 o 
   4   3  10      139.35      168.22     54.18 o 
   5   3  10       41.11       44.66     25.38 o 
  -5   4  10        4.09       -6.60     45.17 o 
  -4   4  10        2.01      -38.32     42.89 o 
  -3   4  10      174.30      167.99     35.53 o 
  -2   4  10       25.81       30.96     27.91 o 
  -1   4  10       40.92       29.60     18.27 o 
   0   4  10      295.18      347.87     27.65 o 
   1   4  10       22.96       11.52     12.16 o 
   2   4  10        5.48        9.92     13.03 o 
   3   4  10      170.66      142.91     22.20 o 
   4   4  10        6.16       -6.43     36.16 o 
   5   4  10        8.70       14.26     41.87 o 
  -5   5  10        5.81      -15.99     35.27 o 
  -4   5  10        9.23       -0.76     36.03 o 
  -3   5  10        8.97       30.45     31.97 o 
  -2   5  10       24.19       11.60     20.19 o 
  -1   5  10      119.68      124.56     24.87 o 
   0   5  10        4.92        7.24     18.50 o 
   1   5  10      249.65      339.62     32.84 o 
   2   5  10       60.64       92.79     25.95 o 
   3   5  10        0.26       -0.13     39.62 o 
   4   5  10       35.99       33.70     30.07 o 
  -4   6  10        1.25        6.60     35.27 o 
  -3   6  10       23.79       27.15     33.50 o 
  -2   6  10        5.41      -15.21     22.53 o 
  -1   6  10        8.26       11.95     23.29 o 
   0   6  10       99.82      142.61     51.39 o 
   1   6  10       10.37        1.66     27.98 o 
   2   6  10       15.47        3.36     48.98 o 
   3   6  10       50.87       74.20     41.74 o 
   4   6  10        1.08       87.02    143.76 o 
  -3   7  10        0.21      -42.63     46.69 o 
  -2   7  10        5.43       16.49     25.00 o 
  -1   7  10       36.36       17.02     24.95 o 
   0   7  10        0.12      -14.63     26.33 o 
   1   7  10       37.95       32.47     23.27 o 
   2   7  10       13.97       25.96     29.18 o 
   3   7  10        0.08      156.57    174.84 o 
  -1   8  10        3.64       71.53     40.98 o 
   0   8  10       18.04       60.63     27.75 o 
  -2  -7  11        0.05        0.25     25.63 o 
  -1  -7  11       33.74       34.00     26.14 o 
  -4  -6  11        0.21      -19.79     21.82 o 
  -3  -6  11        6.29       40.86     26.39 o 
  -2  -6  11       38.49       70.80     35.53 o 
  -1  -6  11        0.50       -1.78     18.78 o 
   0  -6  11       55.82       89.83     26.39 o 
   1  -6  11       39.72       28.42     17.26 o 
   2  -6  11        2.95        4.06     18.52 o 
  -5  -5  11        1.31       -3.55     23.60 o 
  -4  -5  11       28.73       20.05     32.23 o 
  -3  -5  11        0.38       -6.34     22.08 o 
  -2  -5  11        1.35        1.02     30.45 o 
  -1  -5  11      138.66      107.34     22.58 o 
   0  -5  11       46.17       51.51     20.81 o 
   1  -5  11       13.64      -11.42     17.51 o 
   2  -5  11       99.46       87.80     22.84 o 
   3  -5  11       15.05       16.75     19.79 o 
   4  -5  11        6.02      -15.48     25.38 o 
  -5  -4  11       10.91       11.67     22.58 o 
  -4  -4  11        3.93       24.11     31.47 o 
  -3  -4  11       29.40       24.11     23.09 o 
  -2  -4  11       98.62      107.09     29.44 o 
  -1  -4  11        0.13       -2.79     13.96 o 
   0  -4  11       70.25       68.01     17.76 o 
   1  -4  11      140.94      119.01     20.05 o 
   2  -4  11       17.51       10.66     18.52 o 
   3  -4  11      103.06      111.40     29.44 o 
   5  -4  11        0.10       -4.31     25.12 o 
  -5  -3  11        1.09       20.67     29.56 o 
  -4  -3  11      125.73      161.55     22.18 o 
  -3  -3  11        0.82        1.52     22.08 o 
  -2  -3  11       40.72       56.59     27.91 o 
  -1  -3  11      274.65      266.19     27.15 o 
   0  -3  11       85.54       70.55     16.75 o 
   1  -3  11        2.08        1.02     13.96 o 
   2  -3  11      303.38      260.61     26.90 o 
   3  -3  11       74.99       61.16     20.30 o 
   4  -3  11       29.58       15.48     23.35 o 
   5  -3  11       34.05       30.45     28.17 o 
  -6  -2  11        0.65       24.77     18.40 o 
  -5  -2  11       18.36       25.82     20.30 o 
  -4  -2  11        5.86       25.21     14.40 o 
  -3  -2  11       73.68       41.94     14.50 o 
  -2  -2  11      192.39      198.12     22.97 o 
  -1  -2  11        2.20       -2.92      8.16 o 
   0  -2  11      199.70      173.20     29.82 o 
   1  -2  11      480.97      400.28     45.80 o 
   2  -2  11       22.60        9.14     19.54 o 
   3  -2  11      289.68      224.32     25.88 o 
   4  -2  11       40.18       24.11     20.30 o 
   5  -2  11        1.30      -10.40     27.15 o 
  -6  -1  11        3.15       11.00     30.58 o 
  -5  -1  11        0.14       12.59     16.21 o 
  -4  -1  11      157.81      150.37     20.58 o 
  -3  -1  11       61.49       68.81     16.96 o 
  -2  -1  11        5.73       -5.62     12.81 o 
  -1  -1  11      632.67      540.54     47.20 o 
   0  -1  11      103.08       95.92     10.56 o 
   1  -1  11       96.88       76.44     10.57 o 
   2  -1  11      189.78      197.68     21.82 o 
   3  -1  11       86.69       82.73     24.36 o 
   4  -1  11       21.75       29.94     20.05 o 
   5  -1  11       51.28       70.55     25.38 o 
   6  -1  11        1.69        6.60     22.58 o 
  -6   0  11        1.24       15.65     17.29 o 
  -5   0  11        6.54       31.98     18.80 o 
  -4   0  11        0.24       20.61     16.38 o 
  -3   0  11       51.90       63.10     20.68 o 
  -2   0  11      219.60      223.61     20.81 o 
  -1   0  11        3.48        2.97     14.46 o 
   0   0  11      703.15      907.09     27.13 o 
   1   0  11      726.68      752.61     32.35 o 
   2   0  11        0.24       -3.55     12.69 o 
   3   0  11      329.30      352.98     30.96 o 
   4   0  11       51.50       62.68     22.33 o 
   5   0  11        6.82        9.90     22.84 o 
   6   0  11        7.28        8.12     24.61 o 
  -6   1  11        3.17       38.06     28.67 o 
  -5   1  11        0.42        5.05     17.30 o 
  -4   1  11      156.56      145.22     19.45 o 
  -3   1  11       59.88       69.01     17.73 o 
  -2   1  11        1.50       -0.32     11.03 o 
  -1   1  11      650.19      528.97     56.72 o 
   0   1  11       98.58      117.28     13.96 o 
   1   1  11      101.83       81.68     12.81 o 
   2   1  11      189.67      182.20     22.84 o 
   3   1  11       82.49       63.44     19.03 o 
   5   1  11       52.94       91.10     30.45 o 
   6   1  11        1.49       41.62     31.97 o 
  -6   2  11        1.12       32.99     29.18 o 
  -5   2  11       17.92       18.52     41.62 o 
  -4   2  11        6.01       -5.08     25.63 o 
  -3   2  11       78.09       81.45     15.51 o 
  -2   2  11      184.63      208.21     15.44 o 
  -1   2  11        2.98       -0.87      9.49 o 
   0   2  11      227.16      253.19     16.19 o 
   1   2  11      483.90      530.58     27.04 o 
   2   2  11       23.52       26.85     17.76 o 
   3   2  11      277.23      416.17     39.84 o 
   4   2  11       46.26       13.70     20.55 o 
   5   2  11        1.36        1.02     19.54 o 
  -5   3  11        1.23      -10.66     31.47 o 
  -4   3  11      124.01       83.23     30.71 o 
  -3   3  11        0.14        2.03     23.09 o 
  -2   3  11       35.62       35.43     19.08 o 
  -1   3  11      299.71      298.40     20.51 o 
   0   3  11       82.98      112.27     13.83 o 
   1   3  11        3.74        4.62     13.00 o 
   2   3  11      305.31      354.89     31.37 o 
   3   3  11       73.31       67.63     18.45 o 
   4   3  11       29.70      127.00     24.26 o 
   5   3  11       34.73       32.23     23.85 o 
  -5   4  11       10.36      -47.58     31.72 o 
  -4   4  11        4.30      -29.44     45.42 o 
  -3   4  11       31.90       41.11     29.44 o 
  -2   4  11       90.62       77.70     30.58 o 
  -1   4  11        0.36       18.68     23.81 o 
   0   4  11       82.29       90.08     24.15 o 
   1   4  11      135.58      181.24     20.14 o 
   2   4  11       18.23       15.48     13.13 o 
   3   4  11      100.69      111.33     23.73 o 
   4   4  11       27.68       20.42     17.11 o 
   5   4  11        0.09       -2.36     40.22 o 
  -5   5  11        1.35      -74.61     49.74 o 
  -4   5  11       28.17       -0.51     43.90 o 
  -3   5  11        0.08       -2.03     40.86 o 
  -2   5  11        0.64      -36.51     25.12 o 
  -1   5  11      151.67      146.62     27.08 o 
   0   5  11       48.15       56.37     25.87 o 
   1   5  11       12.63       38.44     21.33 o 
   2   5  11      101.71      122.29     25.77 o 
   3   5  11       15.78       57.63     66.61 o 
   4   5  11        5.21      -17.81     44.03 o 
  -4   6  11        0.31      -29.94     32.23 o 
  -3   6  11        6.54       17.51     35.53 o 
  -2   6  11       36.12       22.83     23.96 o 
  -1   6  11        0.51      -10.67     20.96 o 
   0   6  11       58.96       54.15     22.84 o 
   1   6  11       37.45        6.26     22.58 o 
   2   6  11        2.98       -0.79     62.30 o 
   3   6  11       24.82       31.51    105.56 o 
  -3   7  11        1.93      -32.74     35.78 o 
  -2   7  11        0.44       -1.52     42.63 o 
  -1   7  11       36.07       47.67     30.40 o 
   0   7  11        7.97        1.27     20.32 o 
   1   7  11        4.76        5.34     44.66 o 
   2   7  11       16.44       34.58     45.30 o 
  -2  -7  12        1.67       -0.25     31.72 o 
  -1  -7  12       11.61       13.96     32.23 o 
   0  -7  12       12.43        9.39     13.96 o 
  -4  -6  12        1.45       -1.52     23.35 o 
  -3  -6  12        0.54      -10.66     31.47 o 
  -2  -6  12       44.32       38.32     24.61 o 
  -1  -6  12       11.03        5.84     20.81 o 
   0  -6  12       10.97       21.06     23.85 o 
   1  -6  12       21.51       18.78     13.20 o 
   2  -6  12       11.22       13.70     20.55 o 
  -4  -5  12        6.76        8.37     32.23 o 
  -3  -5  12        6.31        1.02     22.84 o 
  -2  -5  12        2.66      -10.91     22.33 o 
  -1  -5  12       52.95       59.38     21.82 o 
   0  -5  12       88.73       73.34     19.29 o 
   1  -5  12        0.08       -1.78     19.03 o 
   2  -5  12       47.75       45.17     21.57 o 
   3  -5  12       41.01       35.53     20.05 o 
   4  -5  12        1.55        7.61     25.88 o 
  -5  -4  12        6.15        9.39     23.09 o 
  -4  -4  12        1.82        4.57     23.85 o 
  -3  -4  12        6.90       25.38     33.50 o 
  -2  -4  12       63.86       54.05     22.58 o 
  -1  -4  12       48.71       44.41     18.27 o 
   0  -4  12       17.10       10.40     12.43 o 
   1  -4  12       63.79       85.26     22.58 o 
   2  -4  12       24.14       22.84     18.52 o 
   3  -4  12       35.09       20.05     18.02 o 
   4  -4  12       23.52       21.57     24.87 o 
   5  -4  12        5.67        4.57     25.38 o 
  -5  -3  12        0.66      -10.40     29.69 o 
  -4  -3  12       19.55       34.77     26.14 o 
  -3  -3  12        6.72       15.48     30.20 o 
  -2  -3  12        1.67       18.52     21.57 o 
  -1  -3  12      112.83      104.55     21.82 o 
   0  -3  12      301.74      212.14     23.85 o 
   1  -3  12        4.30        0.25     13.96 o 
   2  -3  12      164.21      172.56     27.66 o 
   3  -3  12      113.46       94.40     21.82 o 
   4  -3  12        4.72       45.17     25.38 o 
   5  -3  12       17.43        4.06     19.03 o 
  -6  -2  12        0.09        2.41     16.75 o 
  -5  -2  12       16.18       14.79     20.05 o 
  -4  -2  12        3.99       31.14     18.91 o 
  -3  -2  12        0.80        7.20     12.55 o 
  -2  -2  12      154.81      163.92     17.00 o 
  -1  -2  12       89.06       41.17     41.74 o 
   0  -2  12       42.58       17.76     15.23 o 
   1  -2  12      156.20      199.46     26.14 o 
   2  -2  12       66.75       59.38     18.52 o 
   3  -2  12       96.62       87.29     20.55 o 
   4  -2  12       41.47       47.71     27.15 o 
   5  -2  12       13.49        2.54     20.30 o 
  -6  -1  12        6.82       33.32     37.43 o 
  -5  -1  12        0.38        5.99     14.21 o 
  -4  -1  12        0.41        1.10     16.15 o 
  -3  -1  12       21.41       19.82     14.33 o 
  -2  -1  12       36.98       55.65     15.23 o 
  -1  -1  12      275.89      225.07     13.86 o 
   0  -1  12      264.88      263.49     14.11 o 
   1  -1  12      188.95      191.05     15.43 o 
   2  -1  12       92.03       84.25     21.32 o 
   3  -1  12      124.57      113.68     23.09 o 
   4  -1  12       12.06        8.37     21.06 o 
   5  -1  12       44.71       31.47     22.58 o 
  -6   0  12        0.48       25.86     35.78 o 
  -5   0  12       11.88        4.31     22.33 o 
  -4   0  12        4.36       14.15     21.19 o 
  -3   0  12        0.22        4.34     14.93 o 
  -2   0  12      399.75      384.76     19.82 o 
  -1   0  12      100.82       91.10     14.72 o 
   0   0  12       82.50       69.46     16.62 o 
   1   0  12      158.98      175.73     14.30 o 
   2   0  12       97.31      111.15     19.03 o 
   3   0  12       78.36       89.07     22.58 o 
   4   0  12       62.43       95.16     23.60 o 
   5   0  12       27.94       14.97     29.69 o 
  -6   1  12        6.71       40.60     27.66 o 
  -5   1  12        0.49       -4.19     22.22 o 
  -4   1  12        0.68        8.54     20.43 o 
  -3   1  12       17.90       31.53     18.69 o 
  -2   1  12       36.61       33.30     13.32 o 
  -1   1  12      275.08      267.62     16.98 o 
   0   1  12      246.50      331.15     36.16 o 
   1   1  12      186.02      188.28     31.47 o 
   2   1  12       95.62      122.82     23.85 o 
   3   1  12      133.30      128.40     22.58 o 
   4   1  12       11.55        5.84     20.55 o 
   5   1  12       45.97       68.52     27.91 o 
  -6   2  12        0.09        3.81     26.14 o 
  -5   2  12       16.97       11.93     29.44 o 
  -4   2  12        3.79      -19.03     25.63 o 
  -3   2  12        2.12        8.35     14.42 o 
  -2   2  12      164.98      157.85     23.60 o 
  -1   2  12       89.27      109.50     12.08 o 
   0   2  12       28.55       20.75     11.23 o 
   1   2  12      168.71      199.71     16.83 o 
   2   2  12       71.41       89.72     16.21 o 
   3   2  12       93.15       94.40     22.08 o 
   4   2  12       38.48       61.92     25.38 o 
   5   2  12       12.97       18.27     33.24 o 
  -5   3  12        0.82      -44.66     31.47 o 
  -4   3  12       19.96        7.87     27.66 o 
  -3   3  12        3.94        7.87     23.60 o 
  -2   3  12        1.02       -3.67     18.39 o 
  -1   3  12      110.83      140.60     22.12 o 
   0   3  12      284.66      405.39     25.99 o 
   1   3  12        3.35       15.94     14.06 o 
   2   3  12      163.61      182.01     17.81 o 
   3   3  12      122.22      119.87     20.28 o 
   4   3  12        4.10      -14.21     21.32 o 
   5   3  12       17.48       37.05     31.72 o 
  -5   4  12        6.53      -47.20     32.48 o 
  -4   4  12        1.79      -12.94     33.50 o 
  -3   4  12        8.82        8.12     27.66 o 
  -2   4  12       67.03       29.06     23.27 o 
  -1   4  12       43.88       79.07     21.42 o 
   0   4  12       11.22       32.69     21.64 o 
   1   4  12       73.49       94.63     26.31 o 
   2   4  12       23.71       43.21     13.92 o 
   3   4  12       35.22       67.34     19.48 o 
   4   4  12       23.14       28.52     30.20 o 
   5   4  12        5.47       -2.79     29.44 o 
  -4   5  12        7.24       -7.61     33.24 o 
  -3   5  12        6.01      -23.60     29.94 o 
  -2   5  12        3.01      -25.90     22.43 o 
  -1   5  12       53.14       56.67     29.96 o 
   0   5  12       85.92      123.97     71.05 o 
   1   5  12        0.26      -21.18     28.86 o 
   2   5  12       45.12       89.55     32.23 o 
   3   5  12       43.02       54.81     45.42 o 
   4   5  12        1.52      -30.56     20.37 o 
  -4   6  12        1.48      -66.23     44.15 o 
  -3   6  12        1.02      -15.73     45.68 o 
  -2   6  12       43.61       40.35     39.84 o 
  -1   6  12        9.50        8.88     48.72 o 
   0   6  12        9.30       21.69     49.36 o 
   1   6  12       23.78       30.56     24.74 o 
   2   6  12       10.15       23.39     27.79 o 
   3   6  12        4.85       49.42     71.43 o 
  -2   7  12        1.80      -53.80     42.63 o 
  -1   7  12       12.27       10.58     26.97 o 
   0   7  12       11.44      -11.38     60.90 o 
   1   7  12        0.21       10.79     45.80 o 
   2   7  12        8.58       48.10    166.21 o 
  -2  -7  13        2.14      -20.30     23.09 o 
  -1  -7  13        1.32      -11.42     27.15 o 
   0  -7  13        6.67       -4.06     15.99 o 
  -3  -6  13        1.34       23.35     26.90 o 
  -2  -6  13       22.91       27.91     31.72 o 
  -1  -6  13       15.08       20.81     26.64 o 
   1  -6  13       15.06       14.21     16.49 o 
   2  -6  13       37.06       57.10     23.35 o 
  -4  -5  13        0.59        0.25     24.36 o 
  -3  -5  13       25.65       46.69     35.78 o 
  -2  -5  13       19.54       34.51     30.20 o 
  -1  -5  13        8.34        6.85     20.05 o 
   0  -5  13       36.02       39.59     20.30 o 
   1  -5  13       52.69       30.20     14.72 o 
   2  -5  13        6.70        2.54     13.20 o 
   3  -5  13       29.85       37.56     21.82 o 
   4  -5  13       13.19       17.00     24.87 o 
  -5  -4  13        0.51       -5.08     30.45 o 
  -4  -4  13        3.37        4.31     23.85 o 
  -3  -4  13        0.64        0.25     25.63 o 
  -2  -4  13       25.80       27.41     22.08 o 
  -1  -4  13       54.73       73.59     22.08 o 
   0  -4  13       11.14       -4.06     15.23 o 
   1  -4  13       67.55       66.23     19.54 o 
   2  -4  13      158.98      158.85     26.14 o 
   3  -4  13        1.37       -2.03     22.08 o 
   4  -4  13       11.33       12.94     23.60 o 
  -5  -3  13        1.45       10.91     23.85 o 
  -4  -3  13        6.80        7.87     24.11 o 
  -3  -3  13       44.41       45.93     24.61 o 
  -2  -3  13       86.43      106.83     26.64 o 
  -1  -3  13       13.86       15.23     21.32 o 
   0  -3  13      161.29      114.95     20.30 o 
   1  -3  13      178.01      151.24     22.58 o 
   2  -3  13       64.12       71.81     19.03 o 
   3  -3  13       42.54       26.90     17.51 o 
   4  -3  13       35.04       33.75     21.32 o 
   5  -3  13        2.53       13.20     19.29 o 
  -5  -2  13        1.53       19.28     17.49 o 
  -4  -2  13       30.84       59.08     19.28 o 
  -3  -2  13       18.89       13.83     21.19 o 
  -2  -2  13       91.69       61.66     18.78 o 
  -1  -2  13       92.90       74.61     17.76 o 
   0  -2  13       27.31       37.56     17.51 o 
   1  -2  13       87.06       78.92     21.06 o 
   2  -2  13      619.16      511.83     40.35 o 
   3  -2  13        0.79        1.27     21.06 o 
   4  -2  13       27.55       25.12     19.03 o 
   5  -2  13       22.92       23.35     28.42 o 
  -6  -1  13        4.20       30.75     43.77 o 
  -5  -1  13        4.72       18.21     18.96 o 
  -4  -1  13        1.44       17.44     16.44 o 
  -3  -1  13       73.18       75.48     19.83 o 
  -2  -1  13      148.37      165.00     17.22 o 
  -1  -1  13       44.75       48.63     11.78 o 
   0  -1  13      134.19      149.08     13.21 o 
   1  -1  13      193.33      197.95     30.58 o 
   2  -1  13      118.13      113.43     22.33 o 
   3  -1  13       52.51       64.96     19.29 o 
   4  -1  13       75.57       49.99     23.09 o 
   5  -1  13       10.68       -7.61     28.42 o 
  -6   0  13        0.00       54.18     23.59 o 
  -5   0  13        1.05        6.38     17.00 o 
  -4   0  13       99.21       93.79     18.12 o 
  -3   0  13       58.10       57.53     17.05 o 
  -2   0  13      367.21      265.28     35.02 o 
  -1   0  13       88.41       74.59     11.09 o 
   0   0  13       23.80       41.73     10.82 o 
   1   0  13       30.88       45.26     14.87 o 
   2   0  13     1216.45     1157.40     48.72 o 
   3   0  13       12.06        2.79     18.27 o 
   4   0  13       45.01       59.89     24.61 o 
   5   0  13       30.19       25.63     29.18 o 
  -6   1  13        4.24       49.74     35.02 o 
  -5   1  13        4.13       18.35     24.53 o 
  -4   1  13        1.23        5.05     14.59 o 
  -3   1  13       72.32       86.23     18.13 o 
  -2   1  13      148.15      146.16     15.97 o 
  -1   1  13       45.13       36.41     10.46 o 
   0   1  13      138.81      169.19     19.72 o 
   1   1  13      184.00      236.58     33.37 o 
   2   1  13      117.12      129.87     27.28 o 
   3   1  13       58.88      100.74     24.11 o 
   4   1  13       76.71       62.43     29.44 o 
   5   1  13       10.98       24.61     24.87 o 
  -5   2  13        1.72      -14.21     30.20 o 
  -4   2  13       29.95       12.69     26.64 o 
  -3   2  13       19.38       21.71     17.44 o 
  -2   2  13       89.74      105.86     35.15 o 
  -1   2  13      105.92      100.84     15.72 o 
   0   2  13       26.69       17.03     11.20 o 
   1   2  13       84.56      104.01     22.33 o 
   2   2  13      617.75      673.93     29.05 o 
   3   2  13        0.15      -10.91     15.48 o 
   4   2  13       23.39       26.90     29.44 o 
   5   2  13       22.15       15.99     32.74 o 
  -5   3  13        0.90      -44.41     42.12 o 
  -4   3  13        6.35      -39.33     39.84 o 
  -3   3  13       43.49       28.93     27.15 o 
  -2   3  13       86.99      116.09     22.07 o 
  -1   3  13       12.52        2.79     22.33 o 
   0   3  13      165.75      297.56     63.50 o 
   1   3  13      168.26      221.60     36.38 o 
   2   3  13       61.25       54.95     13.78 o 
   3   3  13       45.05       47.18     19.63 o 
   4   3  13       35.74       47.45     32.23 o 
   5   3  13        2.78       30.20     37.81 o 
  -5   4  13        0.71        3.55     49.48 o 
  -4   4  13        2.71       -8.63     46.44 o 
  -3   4  13        0.84      -13.20     39.59 o 
  -2   4  13       25.92       30.74     23.45 o 
  -1   4  13       60.04       93.64     28.93 o 
   0   4  13        8.85       24.06     22.33 o 
   1   4  13       70.08       76.95     21.89 o 
   2   4  13      159.99      161.19     18.83 o 
   3   4  13        0.62       21.23     16.73 o 
   4   4  13        9.98       33.47     23.13 o 
  -4   5  13        0.51      -62.81     41.87 o 
  -3   5  13       25.51       12.43     32.74 o 
  -2   5  13       21.55       11.17     32.99 o 
  -1   5  13        7.28      -28.41     30.20 o 
   0   5  13       38.28       38.92     36.29 o 
   1   5  13       49.17       45.76     28.29 o 
   2   5  13        5.18       -6.94     30.20 o 
   3   5  13       27.69       70.62     44.79 o 
   4   5  13       13.29      218.09    182.33 o 
  -3   6  13        1.43      -21.06     31.47 o 
  -2   6  13       22.47       44.41     32.74 o 
  -1   6  13       15.83       -6.99     47.96 o 
   0   6  13        4.00      -37.61     27.31 o 
   1   6  13       15.88        4.36     24.57 o 
   2   6  13       37.20       44.19     66.23 o 
   3   6  13        0.83       94.59    143.88 o 
  -2   7  13        2.79        5.08     45.93 o 
  -1   7  13        1.40      -31.14     60.90 o 
   0   7  13        7.43       -2.99     45.80 o 
   1   7  13        6.20        8.71     78.41 o 
  -1  -7  14        1.36      -12.18     19.54 o 
   0  -7  14        3.82        2.79     20.05 o 
  -3  -6  14        6.01        1.02     32.48 o 
  -2  -6  14        1.52       14.46     33.50 o 
  -1  -6  14        5.20       18.52     21.57 o 
   0  -6  14       21.97        8.37     17.00 o 
   1  -6  14        0.92      -21.32     14.21 o 
   2  -6  14       16.74       25.38     17.51 o 
  -4  -5  14        1.44        3.55     25.88 o 
  -3  -5  14        5.64      -12.69     34.26 o 
  -2  -5  14       35.21       25.88     29.18 o 
  -1  -5  14        3.78        9.14     15.48 o 
   0  -5  14       13.22        6.60     14.72 o 
   1  -5  14       48.38       28.42     15.23 o 
   2  -5  14        8.37        5.84     14.46 o 
   3  -5  14        1.85       10.91     18.78 o 
  -4  -4  14        0.62        4.06     25.12 o 
  -3  -4  14       34.38       28.93     27.15 o 
  -2  -4  14        0.50        8.88     23.09 o 
  -1  -4  14       17.32       25.63     19.29 o 
   0  -4  14       52.19       33.75     18.02 o 
   1  -4  14       24.43       29.69     21.57 o 
   2  -4  14       19.59       35.27     19.03 o 
   3  -4  14       15.75       28.17     18.02 o 
   4  -4  14        1.13       -6.60     25.38 o 
  -5  -3  14        2.33        3.81     32.99 o 
  -4  -3  14        0.41       -3.55     32.74 o 
  -3  -3  14        0.02        1.02     21.82 o 
  -2  -3  14      181.02      174.08     29.44 o 
  -1  -3  14       21.52       12.43     17.26 o 
   0  -3  14       63.87       59.13     22.84 o 
   1  -3  14      159.49      133.73     22.33 o 
   2  -3  14        8.45        8.88     21.06 o 
   3  -3  14        0.39       11.67     20.30 o 
   4  -3  14       44.77       52.78     23.09 o 
   5  -3  14        0.86        4.57     19.54 o 
  -5  -2  14        0.09      -22.33     31.47 o 
  -4  -2  14        4.46        4.06     23.09 o 
  -3  -2  14      128.06      147.94     38.32 o 
  -2  -2  14        1.12        7.36     19.79 o 
  -1  -2  14       28.74       11.67     18.27 o 
   0  -2  14      141.30      159.62     23.60 o 
   1  -2  14       34.33       41.87     20.81 o 
   2  -2  14        6.88       10.91     18.27 o 
   3  -2  14       69.15       56.33     22.33 o 
   4  -2  14        4.65       28.17     25.12 o 
   5  -2  14       15.38       13.45     19.79 o 
  -5  -1  14        7.81       32.65     20.18 o 
  -4  -1  14        5.60        6.61     23.09 o 
  -3  -1  14        7.16        7.61     16.30 o 
  -2  -1  14      191.36      208.57     19.39 o 
  -1  -1  14       16.76       12.46     12.24 o 
   0  -1  14       54.76       50.63      9.80 o 
   1  -1  14      318.89      234.63     52.40 o 
   2  -1  14        2.91        3.05     21.32 o 
   3  -1  14        0.27       17.76     22.58 o 
   4  -1  14       72.47       61.16     29.44 o 
   5  -1  14        0.34        6.09     21.06 o 
  -5   0  14        0.14       10.93     38.44 o 
  -4   0  14       29.03        7.76     15.34 o 
  -3   0  14      230.38      348.61     43.52 o 
  -2   0  14       15.77        8.24     11.33 o 
  -1   0  14        8.29        5.79      9.20 o 
   0   0  14      241.25      308.09     45.55 o 
   1   0  14        1.00       20.29     14.02 o 
   2   0  14       12.22       25.22     15.99 o 
   3   0  14      136.08      163.93     26.14 o 
   4   0  14       13.58       29.69     23.09 o 
   5   0  14       14.57        4.31     23.60 o 
  -5   1  14        7.58       -6.85     24.87 o 
  -4   1  14        5.33      -16.12     16.29 o 
  -3   1  14        8.13       21.64     19.49 o 
  -2   1  14      190.34      191.74     42.00 o 
  -1   1  14       13.66       12.73      9.93 o 
   0   1  14       57.25       78.99     15.32 o 
   1   1  14      329.44      428.00     47.58 o 
   2   1  14        1.50        3.94     10.83 o 
   3   1  14        3.07       10.15     18.52 o 
   4   1  14       73.87       55.57     28.93 o 
   5   1  14        0.51        8.12     21.57 o 
  -5   2  14        0.07      -42.63     40.86 o 
  -4   2  14        5.98      -41.87     35.02 o 
  -3   2  14      128.30      149.97     31.72 o 
  -2   2  14        0.72        3.40     12.38 o 
  -1   2  14       19.00       22.67     14.26 o 
   0   2  14      143.25      245.31     23.51 o 
   1   2  14       31.66       41.45     14.82 o 
   2   2  14        8.44       18.44     13.17 o 
   3   2  14       63.99       41.87     21.06 o 
   4   2  14        4.78        7.87     20.05 o 
   5   2  14       14.24        1.02     30.71 o 
  -5   3  14        2.24      -17.00     32.23 o 
  -4   3  14        0.13      -39.59     26.39 o 
  -3   3  14        0.49       10.15     25.88 o 
  -2   3  14      177.86      184.99     35.02 o 
  -1   3  14       19.42       35.83     19.99 o 
   0   3  14       62.64       99.51     17.53 o 
   1   3  14      170.72      204.48     19.88 o 
   2   3  14        6.47        3.40     12.50 o 
   3   3  14        2.95       25.16     48.72 o 
   4   3  14       44.69       23.09     23.09 o 
   5   3  14        0.93        0.51     34.00 o 
  -4   4  14        1.56        3.30     34.77 o 
  -3   4  14       33.75       17.00     40.86 o 
  -2   4  14        0.55       -9.64     30.20 o 
  -1   4  14       14.78        2.30     23.16 o 
   0   4  14       52.98       49.25     24.73 o 
   1   4  14       22.80       19.77     29.56 o 
   2   4  14       23.60       37.36     16.49 o 
   3   4  14       14.84       27.20     20.62 o 
   4   4  14        1.16       21.67     23.73 o 
  -4   5  14        1.45      -45.42     30.96 o 
  -3   5  14        5.35      -29.44     32.48 o 
  -2   5  14       34.29       37.56     29.44 o 
  -1   5  14        3.32      -44.78     49.61 o 
   0   5  14       10.54       11.69     26.61 o 
   1   5  14       51.23       69.33     25.12 o 
   2   5  14        8.06       10.01     24.97 o 
   3   5  14        2.17       15.40     36.92 o 
  -3   6  14        5.78       -7.61     35.02 o 
  -2   6  14        1.55      -23.09     29.44 o 
  -1   6  14        4.27      -43.66     61.03 o 
   0   6  14       21.65        0.79     40.98 o 
   1   6  14        0.80       -6.51     25.79 o 
   2   6  14       17.69       26.67     47.33 o 
  -1   7  14        1.26      -41.36     57.35 o 
   0   7  14        3.12        2.71     73.34 o 
   1   7  14       11.15       16.76    130.05 o 
  -2  -6  15        0.48      -23.60     31.72 o 
  -1  -6  15        0.92       -9.64     17.76 o 
   0  -6  15       23.07       35.53     24.36 o 
   1  -6  15        5.38       -6.85     15.48 o 
   2  -6  15        7.44       22.84     22.84 o 
  -4  -5  15        5.10      -14.21     32.23 o 
  -3  -5  15        0.50      -18.02     24.11 o 
  -2  -5  15        2.05       11.17     28.17 o 
  -1  -5  15       18.20       20.81     16.75 o 
   0  -5  15        2.24        8.63     14.97 o 
   1  -5  15       13.50        7.11     18.78 o 
   2  -5  15       14.36       14.21     19.79 o 
   3  -5  15        0.50       -8.12     23.09 o 
  -4  -4  15        0.58        0.76     34.51 o 
  -3  -4  15       17.65       10.40     31.47 o 
  -2  -4  15        9.50        1.52     23.60 o 
  -1  -4  15        5.98       19.29     19.29 o 
   0  -4  15       60.74       39.59     15.48 o 
   1  -4  15        4.33      -18.02     20.05 o 
   2  -4  15       17.63        4.57     17.00 o 
   3  -4  15       30.23       25.12     22.58 o 
   4  -4  15        1.43        4.57     19.79 o 
  -5  -3  15        1.09       -2.03     24.61 o 
  -4  -3  15       14.36        0.76     34.51 o 
  -3  -3  15        0.90        4.31     34.77 o 
  -2  -3  15        1.45        4.57     19.54 o 
  -1  -3  15       64.36       43.14     19.29 o 
   0  -3  15       18.35       14.46     15.23 o 
   1  -3  15       21.63       18.52     15.48 o 
   2  -3  15       43.31       41.36     18.78 o 
   4  -3  15       26.73       28.17     20.81 o 
  -5  -2  15        0.87       15.48     26.39 o 
  -4  -2  15        0.53        7.36     24.87 o 
  -3  -2  15       73.64       81.96     30.45 o 
  -2  -2  15       28.89       10.15     22.84 o 
  -1  -2  15        7.34      -11.67     18.27 o 
   0  -2  15      138.06      210.88     30.96 o 
   1  -2  15        5.37       11.17     25.88 o 
   2  -2  15       16.38       29.94     18.27 o 
   3  -2  15       63.05       71.05     22.58 o 
   4  -2  15        2.65       13.96     25.38 o 
   5  -2  15        3.60      -14.46     18.78 o 
  -5  -1  15        4.14       14.60     18.12 o 
  -4  -1  15        3.48       12.67     17.40 o 
  -3  -1  15       15.67        8.16     21.95 o 
  -2  -1  15       58.78       57.28     14.50 o 
  -1  -1  15       92.75       85.52     22.08 o 
   0  -1  15       18.72       39.59     22.33 o 
   1  -1  15       99.92      136.02     23.60 o 
   2  -1  15       77.17       58.11     21.82 o 
   3  -1  15       64.03       98.71     23.35 o 
   4  -1  15       35.52       40.86     21.57 o 
   5  -1  15        8.34       -5.08     27.91 o 
  -5   0  15        0.57       -0.35     15.20 o 
  -4   0  15        0.12      -11.70     25.50 o 
  -3   0  15      111.16       92.01     18.04 o 
  -2   0  15       44.56       28.80     24.74 o 
  -1   0  15        0.39       -6.59     10.95 o 
   0   0  15      237.72      248.47     19.67 o 
   1   0  15       22.22       20.67     12.01 o 
   2   0  15       21.92       44.02     13.41 o 
   3   0  15       75.27       72.07     21.82 o 
   4   0  15        1.07       16.75     22.33 o 
   5   0  15        2.90      -22.84     20.05 o 
  -5   1  15        4.04       -3.81     24.36 o 
  -4   1  15        3.48       14.85     16.40 o 
  -3   1  15       15.48        4.66     14.75 o 
  -2   1  15       63.06       73.11     27.91 o 
  -1   1  15       94.05      108.66     13.66 o 
   0   1  15       18.97       39.62     14.69 o 
   1   1  15      104.18      146.16     20.76 o 
   2   1  15       78.75      113.53     17.07 o 
   3   1  15       63.40      106.83     24.36 o 
   4   1  15       36.08       58.11     32.74 o 
   5   1  15        9.09        8.12     27.91 o 
  -5   2  15        0.83       11.42     33.50 o 
  -4   2  15        0.29      -16.75     24.87 o 
  -3   2  15       74.40       43.39     21.57 o 
  -2   2  15       28.36       33.70     16.21 o 
  -1   2  15        7.22       13.47     12.94 o 
   0   2  15      137.31      184.12     43.14 o 
   1   2  15        4.48        5.54     12.55 o 
   2   2  15       13.65       21.60     11.21 o 
   4   2  15        2.54       14.21     22.58 o 
   5   2  15        4.06        4.82     21.06 o 
  -5   3  15        0.88      -62.81     41.87 o 
  -4   3  15       14.37      -22.08     29.44 o 
  -3   3  15        0.78      -14.21     25.38 o 
  -2   3  15        5.42        6.85     21.57 o 
  -1   3  15       65.03       68.08     18.14 o 
   0   3  15       18.29       20.04     16.22 o 
   1   3  15       22.82       23.52     14.35 o 
   2   3  15       42.60       90.96     28.50 o 
   3   3  15        4.32       42.48     15.77 o 
   4   3  15       27.31       27.91     22.33 o 
  -4   4  15        0.37      -40.09     35.02 o 
  -3   4  15       18.29      -11.67     40.86 o 
  -2   4  15        8.86       18.27     25.38 o 
  -1   4  15        8.13        5.52     18.90 o 
   0   4  15       64.10      103.31     25.54 o 
   1   4  15        3.47       -4.63     32.61 o 
   2   4  15       15.78       59.46     31.39 o 
   3   4  15       31.58       44.99     16.37 o 
   4   4  15        2.09       78.62     57.73 o 
  -4   5  15        5.25      -46.44     30.96 o 
  -3   5  15        0.39      -18.27     32.74 o 
  -2   5  15        2.80        8.12     28.17 o 
  -1   5  15       17.55        7.39     23.32 o 
   0   5  15        2.12      -13.04     76.00 o 
   1   5  15       11.52       24.07     27.27 o 
   2   5  15       13.76       -4.89     56.08 o 
   3   5  15        0.50       38.34     51.26 o 
  -2   6  15        0.13      -12.69     31.21 o 
  -1   6  15        1.95      -27.89     47.07 o 
   0   6  15       24.44      -25.87     62.93 o 
   1   6  15        5.10      -26.78     74.73 o 
   2   6  15        7.09       23.80     93.38 o 
  -2  -6  16        3.15      -17.76     32.23 o 
  -1  -6  16        0.59       11.17     22.58 o 
   0  -6  16        9.74       15.73     23.09 o 
   1  -6  16        9.64       13.45     13.70 o 
  -3  -5  16        1.49       14.21     33.75 o 
  -2  -5  16        0.30       17.51     21.57 o 
  -1  -5  16       43.85       53.04     19.54 o 
   0  -5  16        2.08        0.76     14.46 o 
   1  -5  16        2.12       10.15     13.45 o 
   2  -5  16        9.63       24.87     21.82 o 
  -4  -4  16        0.89       12.18     36.03 o 
  -3  -4  16        5.67       28.67     25.12 o 
  -2  -4  16        6.97        9.90     23.85 o 
  -1  -4  16        2.51        7.36     24.61 o 
   0  -4  16       20.91       25.88     14.72 o 
   1  -4  16       34.75       49.99     18.78 o 
   2  -4  16        0.85       12.94     21.82 o 
   3  -4  16       24.21        9.64     17.51 o 
  -4  -3  16       12.09       28.67     29.18 o 
  -3  -3  16        2.12       22.08     37.81 o 
  -2  -3  16        6.47        3.05     24.11 o 
  -1  -3  16      121.49      101.76     23.09 o 
   0  -3  16        4.58        1.02     14.46 o 
   1  -3  16        0.05       -5.33     14.72 o 
   2  -3  16       35.53       47.71     24.36 o 
   3  -3  16       35.46       49.23     27.91 o 
   4  -3  16        7.64       12.43     19.03 o 
  -5  -2  16        2.70       38.32     29.18 o 
  -4  -2  16        0.24        2.28     36.29 o 
  -3  -2  16        6.32       12.69     28.17 o 
  -2  -2  16       56.00       70.55     21.06 o 
  -1  -2  16       12.88        0.00     19.54 o 
   0  -2  16       38.07       24.11     18.52 o 
   1  -2  16       65.10       85.77     22.84 o 
   2  -2  16        1.94       -3.05     23.60 o 
   3  -2  16       35.06       17.00     18.78 o 
   4  -2  16       24.60       15.99     21.82 o 
  -5  -1  16        0.62       -1.27     26.90 o 
  -4  -1  16       11.49       18.52     26.64 o 
  -3  -1  16        2.20      -11.67     29.94 o 
  -2  -1  16       11.52       45.17     27.91 o 
  -1  -1  16      270.19      285.73     30.71 o 
   0  -1  16        4.92       -3.05     23.85 o 
   1  -1  16        9.95       37.05     26.39 o 
   2  -1  16       80.01       87.80     25.63 o 
   3  -1  16       42.90       46.95     28.42 o 
   4  -1  16       10.31       17.51     26.14 o 
  -5   0  16        1.75       20.38     23.10 o 
  -4   0  16        0.99       -2.55     15.39 o 
  -3   0  16        0.38       -2.61     17.74 o 
  -2   0  16      138.06      132.70     42.89 o 
  -1   0  16        2.88        4.08     12.35 o 
   0   0  16       67.54       98.76     17.27 o 
   1   0  16       79.93      115.82     14.96 o 
   2   0  16        4.51       10.66     18.02 o 
   3   0  16       23.82       29.69     25.38 o 
   4   0  16       29.28       32.99     28.42 o 
   5   0  16        0.47        5.58     28.67 o 
  -5   1  16        0.68      -20.30     34.00 o 
  -4   1  16       11.94       19.79     22.99 o 
  -3   1  16        1.51      -13.41     22.58 o 
  -2   1  16       11.38       12.25     12.57 o 
  -1   1  16      272.14      292.45     19.87 o 
   0   1  16        8.94       -1.16      9.07 o 
   1   1  16       10.68       38.35     16.60 o 
   2   1  16       82.13      125.72     18.14 o 
   3   1  16       43.81       31.97     19.54 o 
   4   1  16        9.74        6.60     28.42 o 
  -5   2  16        3.13        1.52     42.89 o 
  -4   2  16        0.26      -34.64     23.09 o 
  -3   2  16        5.40      -11.67     19.03 o 
  -2   2  16       55.77       78.98     19.60 o 
  -1   2  16       12.46       21.73     12.83 o 
   0   2  16       34.27       71.09     19.34 o 
   1   2  16       61.08      108.72     18.73 o 
   2   2  16        1.75       25.21     14.26 o 
   3   2  16       32.89       95.58     34.64 o 
   4   2  16       23.89       27.91     25.12 o 
  -4   3  16       12.58      -50.24     43.14 o 
  -3   3  16        1.51      -10.15     26.90 o 
  -2   3  16        6.22        4.57     30.96 o 
  -1   3  16      121.25      146.42     27.15 o 
   0   3  16        8.30       26.56     17.37 o 
   1   3  16        0.96       10.23     14.88 o 
   2   3  16       37.64       50.54     24.61 o 
   3   3  16       35.89       71.15     55.57 o 
   4   3  16        7.43       12.18     24.36 o 
  -4   4  16        0.79      -51.01     34.00 o 
  -3   4  16        5.39      -16.24     41.87 o 
  -2   4  16        7.55       -8.88     34.26 o 
  -1   4  16        2.26        4.22     21.94 o 
   0   4  16       20.78       33.04     23.52 o 
   1   4  16       35.32       55.44     21.71 o 
   2   4  16        0.69       57.31     28.25 o 
   3   4  16       22.73       80.63     20.23 o 
  -3   5  16        1.28      -16.75     35.27 o 
  -2   5  16        0.21       -0.51     40.60 o 
  -1   5  16       41.84       19.17     45.93 o 
   0   5  16        3.29        1.14     28.89 o 
   1   5  16        1.90        3.59     22.43 o 
   2   5  16       10.30       18.06     69.15 o 
   3   5  16        8.39      203.46    127.77 o 
  -2   6  16        3.27       -0.51     45.68 o 
  -1   6  16        0.77       -5.84     30.71 o 
   0   6  16       10.38       -8.08     65.09 o 
   1   6  16       10.53       40.29     95.92 o 
  -1  -6  17        1.89       -6.60     16.75 o 
   0  -6  17        0.66        3.81     22.58 o 
  -3  -5  17        1.71       13.20     32.23 o 
  -2  -5  17        4.51        0.00     21.82 o 
  -1  -5  17        6.05        0.51     23.35 o 
   0  -5  17        7.50        3.81     14.97 o 
   1  -5  17        0.64       -3.55     17.76 o 
   2  -5  17        4.23        9.64     21.82 o 
  -4  -4  17        0.13        0.00     35.53 o 
  -3  -4  17        3.44       -7.87     24.36 o 
  -2  -4  17        5.79       33.75     25.38 o 
  -1  -4  17        9.54       53.54     27.91 o 
   0  -4  17        0.67       -2.79     12.69 o 
   1  -4  17       38.43       43.90     19.03 o 
   2  -4  17       11.03       30.20     23.60 o 
   3  -4  17        6.90       20.05     23.85 o 
  -4  -3  17        2.05        1.52     26.64 o 
  -3  -3  17        3.22       12.18     29.69 o 
  -2  -3  17        4.21      -13.70     18.27 o 
  -1  -3  17        1.79       -4.82     16.75 o 
   0  -3  17       12.74       24.87     16.24 o 
   1  -3  17        3.52       -1.02     15.99 o 
   2  -3  17       15.08       42.89     23.85 o 
   3  -3  17       18.08       15.23     19.29 o 
   4  -3  17        0.28        3.55     21.82 o 
  -4  -2  17        0.49      -15.99     35.53 o 
  -3  -2  17        1.59      -15.99     32.48 o 
  -2  -2  17       14.12       16.49     17.51 o 
   0  -2  17        1.06       -2.79     18.52 o 
   1  -2  17       71.74       59.63     22.08 o 
   2  -2  17       12.71       13.96     18.02 o 
   3  -2  17        9.22       -6.09     20.55 o 
   4  -2  17        1.44       -6.85     19.03 o 
  -5  -1  17        0.10       27.41     39.33 o 
  -4  -1  17        2.69       14.97     35.78 o 
  -2  -1  17        0.27       -2.28     19.03 o 
  -1  -1  17       11.77       11.93     16.24 o 
   0  -1  17       15.79       56.33     28.17 o 
   1  -1  17        1.23        0.76     22.58 o 
   2  -1  17       24.28       46.95     22.08 o 
   3  -1  17       33.68       46.18     22.84 o 
   4  -1  17        0.08        2.03     20.30 o 
  -5   0  17        2.94       15.33     18.74 o 
  -4   0  17        1.57       -5.43     19.87 o 
  -3   0  17        1.91       -7.67     17.62 o 
  -2   0  17       27.75       16.70     31.85 o 
  -1   0  17      104.51      130.79     15.50 o 
   0   0  17        0.90       37.05     24.36 o 
   1   0  17       48.60       37.56     20.30 o 
   2   0  17        4.71       37.81     22.08 o 
   3   0  17        2.99        8.12     20.81 o 
   4   0  17        1.15       -4.57     19.79 o 
  -5   1  17        0.09      -10.66     34.77 o 
  -4   1  17        2.62      -45.17     31.72 o 
  -3   1  17        8.35       -6.65     37.05 o 
  -2   1  17        0.18        9.43     18.36 o 
  -1   1  17       12.13       19.18     11.96 o 
   0   1  17       16.76       36.32     14.86 o 
   1   1  17        1.44        0.93     13.17 o 
   2   1  17       24.65       41.40     15.06 o 
   3   1  17       34.76       95.67     28.04 o 
   4   1  17        0.12      -23.35     18.52 o 
  -4   2  17        0.42      -30.71     34.77 o 
  -3   2  17        1.29      -17.76     19.29 o 
  -2   2  17       12.93        8.37     22.33 o 
  -1   2  17       43.12       52.84     14.58 o 
   0   2  17        2.50       -4.76     15.82 o 
   1   2  17       63.76      113.91     19.06 o 
   2   2  17       11.54       22.27     18.30 o 
   3   2  17        9.51       17.51     25.63 o 
   4   2  17        2.30      -12.94     22.08 o 
  -4   3  17        1.75      -64.33     42.89 o 
  -3   3  17        3.83      -23.35     26.90 o 
  -2   3  17        4.12       -3.55     24.61 o 
  -1   3  17        2.05      -15.48     17.51 o 
   0   3  17       10.73       19.03     27.41 o 
   1   3  17        3.83       -2.92     13.64 o 
   2   3  17       15.84       13.84     17.67 o 
   3   3  17       19.32       54.74     25.88 o 
   4   3  17        0.18      111.73     83.49 o 
  -4   4  17        0.06      -64.33     42.89 o 
  -3   4  17        3.19       -2.54     44.15 o 
  -2   4  17        5.73        6.34     26.90 o 
  -1   4  17        9.50       20.23     30.83 o 
   0   4  17        1.59       18.90     18.05 o 
   1   4  17       34.99       81.33     28.53 o 
   2   4  17       11.19       53.01     31.34 o 
  -3   5  17        1.94       -7.36     36.29 o 
  -2   5  17        4.64       17.00     32.74 o 
  -1   5  17        5.75      -16.72     20.88 o 
   0   5  17        5.24      -20.45     23.60 o 
   1   5  17        0.52       17.28     40.35 o 
   2   5  17        4.52       35.39     38.32 o 
  -1   6  17        2.22       24.61     47.20 o 
   0   6  17        1.00      -16.75     44.66 o 
   1   6  17        5.95       24.57     76.26 o 
  -2  -5  18        6.36       15.48     30.71 o 
  -1  -5  18        3.73        9.90     23.09 o 
   0  -5  18        4.69       15.99     20.30 o 
   1  -5  18        2.10        2.28     12.94 o 
   2  -5  18        1.27      -10.91     21.06 o 
  -3  -4  18        0.36       19.54     27.66 o 
  -2  -4  18        6.22        8.37     27.91 o 
  -1  -4  18        2.61       -2.28     25.38 o 
   0  -4  18        0.92       -2.79     13.20 o 
   1  -4  18       15.82       13.20     22.08 o 
   2  -4  18       16.46       17.51     15.73 o 
   3  -4  18        0.09        7.11     20.05 o 
  -4  -3  18        0.27       -5.33     36.29 o 
  -3  -3  18        0.32       25.88     29.69 o 
  -2  -3  18       19.05       15.23     24.36 o 
  -1  -3  18        6.84        9.64     18.02 o 
   0  -3  18        9.44        9.39     21.06 o 
   1  -3  18        8.63       12.18     19.54 o 
   2  -3  18        3.72       -2.79     26.64 o 
   3  -3  18        6.96        4.31     17.26 o 
  -4  -2  18        1.11        3.81     28.93 o 
  -3  -2  18        0.24        2.54     26.64 o 
  -2  -2  18        6.22        4.31     25.88 o 
  -1  -2  18        0.34       -6.09     15.73 o 
   0  -2  18        3.87       -6.34     19.03 o 
   1  -2  18       32.09       67.75     28.42 o 
   2  -2  18       25.08       11.67     19.03 o 
   3  -2  18        0.33       -8.12     20.30 o 
   4  -2  18        5.63       22.08     20.55 o 
  -4  -1  18        0.08       30.45     29.94 o 
  -3  -1  18        8.84       26.64     26.39 o 
  -2  -1  18       31.09       58.36     23.85 o 
  -1  -1  18       48.62       64.46     24.11 o 
   0  -1  18        6.61       12.43     27.15 o 
   1  -1  18       16.06       31.72     21.57 o 
   2  -1  18        1.36       10.40     19.54 o 
   3  -1  18       19.53       18.78     20.81 o 
   4  -1  18        6.54       -5.33     20.55 o 
  -4   0  18        1.56       -1.27     27.41 o 
  -3   0  18        1.12      -18.02     30.20 o 
  -2   0  18        8.14       18.27     22.08 o 
  -1   0  18        0.52       13.20     21.57 o 
   0   0  18        0.37       -9.39     18.27 o 
   1   0  18       23.07       42.89     27.91 o 
   2   0  18       20.85       16.49     32.23 o 
   3   0  18        0.65       12.69     28.67 o 
   4   0  18        8.35       23.85     27.91 o 
  -4   1  18        0.16      -46.06     30.71 o 
  -3   1  18        9.33       -6.21     22.97 o 
  -2   1  18       31.54       21.62     16.47 o 
  -1   1  18       48.23       58.50     15.64 o 
   0   1  18        7.20        6.85     12.82 o 
   1   1  18       17.96       27.59     14.26 o 
   2   1  18        1.02       28.92     41.62 o 
   3   1  18       19.38      112.96     35.02 o 
   4   1  18        6.71       15.23     21.57 o 
  -4   2  18        0.70      -47.96     31.97 o 
  -3   2  18        0.12      -41.11     27.41 o 
  -2   2  18        5.75      -26.14     20.30 o 
  -1   2  18        1.55        2.06     12.93 o 
   0   2  18        3.33       -7.10     14.84 o 
   1   2  18       34.82       54.17     19.69 o 
   2   2  18       24.95       49.91     26.26 o 
   3   2  18        0.13       69.48     48.34 o 
   4   2  18        6.12      226.46    129.16 o 
  -4   3  18        0.37      -59.63     45.42 o 
  -3   3  18        0.90      -28.93     40.35 o 
  -2   3  18       19.05       -6.60     36.03 o 
  -1   3  18        6.69       -4.82     19.54 o 
   0   3  18        9.96        5.58     17.76 o 
   1   3  18       10.50       13.96     21.06 o 
   2   3  18        3.57       18.42     40.98 o 
   3   3  18        7.32      147.77     94.65 o 
  -3   4  18        0.23      -25.63     33.75 o 
  -2   4  18        5.64        0.00     37.81 o 
  -1   4  18        4.30       17.25     24.49 o 
   0   4  18        1.03       17.84     18.52 o 
   1   4  18       17.35       53.19     27.66 o 
   2   4  18       16.57      121.30     40.09 o 
  -2   5  18        6.25       -1.27     42.12 o 
  -1   5  18        3.74      -19.76     20.01 o 
   0   5  18        4.87        3.21     24.23 o 
   1   5  18        2.05       32.85     35.65 o 
   2   5  18        1.42       50.56     31.59 o 
  -1  -5  19        0.51        6.34     23.85 o 
   0  -5  19        1.95        7.36     19.29 o 
   1  -5  19        5.42      -19.29     15.73 o 
  -3  -4  19        3.18       -6.85     25.38 o 
  -2  -4  19        2.63        0.00     21.57 o 
  -1  -4  19        2.54      -18.78     23.60 o 
   0  -4  19       18.21       18.78     14.72 o 
   1  -4  19        1.07      -13.45     21.32 o 
   2  -4  19        5.31        0.00     14.72 o 
  -3  -3  19        0.13      -14.72     27.41 o 
  -2  -3  19        5.76       24.61     25.12 o 
  -1  -3  19        2.24        3.30     18.78 o 
   0  -3  19       16.61       20.55     16.49 o 
   1  -3  19       10.17       24.87     20.55 o 
   2  -3  19        0.30        2.54     18.27 o 
   3  -3  19        2.40       -6.34     21.82 o 
  -4  -2  19        1.33       -5.58     28.67 o 
  -3  -2  19        3.01       -5.08     33.24 o 
  -2  -2  19        3.04       20.30     27.66 o 
  -1  -2  19        0.25        0.76     17.26 o 
   0  -2  19       49.89       82.73     30.20 o 
   1  -2  19        4.14       12.18     18.27 o 
   2  -2  19       10.90       20.30     22.33 o 
   3  -2  19        3.72       12.18     20.55 o 
  -4  -1  19        1.39       29.44     33.24 o 
  -3  -1  19        4.43        5.58     26.39 o 
  -2  -1  19       12.82        4.06     21.06 o 
  -1  -1  19        0.84       -1.78     16.49 o 
   0  -1  19       27.01       54.56     29.18 o 
   1  -1  19       15.36        2.03     28.42 o 
   2  -1  19        7.38       27.66     20.55 o 
   3  -1  19        6.26        1.02     22.33 o 
  -4   0  19        2.28      -17.76     26.90 o 
  -3   0  19        2.23       15.48     25.88 o 
  -2   0  19        5.69      -18.02     20.81 o 
  -1   0  19        3.61       10.66     22.08 o 
   0   0  19       59.60      118.51     28.42 o 
   1   0  19        2.63      -18.27     30.96 o 
   2   0  19       15.38       64.71     33.24 o 
   3   0  19        4.24       27.15     22.08 o 
  -4   1  19        1.50      -47.58     31.72 o 
  -3   1  19        4.56       -9.23     18.96 o 
  -2   1  19       13.30       -0.29     20.06 o 
  -1   1  19        1.11       -1.10     14.66 o 
   0   1  19       25.38       72.74     21.06 o 
   1   1  19       15.65       39.08     23.85 o 
   2   1  19        7.88        4.57     23.09 o 
   3   1  19        5.81       13.70     23.35 o 
  -4   2  19        1.22      -36.54     26.14 o 
  -3   2  19        2.97      -30.45     29.18 o 
  -2   2  19        2.87      -32.48     31.21 o 
  -1   2  19        0.47        7.11     22.58 o 
   0   2  19       49.46       88.09     19.22 o 
   1   2  19        4.06       26.99     17.50 o 
   2   2  19       11.52       91.47     51.89 o 
   3   2  19        3.48       88.42     68.39 o 
  -3   3  19        0.37       -7.61     27.91 o 
  -2   3  19        6.25       15.23     27.66 o 
  -1   3  19        2.43       -0.51     20.30 o 
   0   3  19       15.01       38.57     27.15 o 
   1   3  19       10.53       50.24     27.41 o 
   2   3  19        0.64       38.46     54.18 o 
   3   3  19        2.09       99.15     81.20 o 
  -3   4  19        3.31      -67.37     44.92 o 
  -2   4  19        2.38        1.27     29.94 o 
  -1   4  19        2.53        2.03     24.61 o 
   0   4  19       18.32       42.89     31.97 o 
   1   4  19        0.81       32.99     30.45 o 
  -1   5  19        0.38       30.71     39.33 o 
   0   5  19        1.75       -5.93     44.66 o 
   1   5  19        5.37       72.57     90.59 o 
  -2  -4  20        0.33      -16.24     19.29 o 
  -1  -4  20        1.50      -18.78     17.76 o 
   0  -4  20        5.19        0.00     14.46 o 
   1  -4  20        0.53       13.96     23.85 o 
  -3  -3  20        0.17       -1.27     33.50 o 
  -2  -3  20        0.51       -8.88     23.85 o 
  -1  -3  20        6.66       25.12     26.39 o 
   0  -3  20        1.07       -2.28     14.21 o 
   1  -3  20        1.81       -1.27     17.76 o 
   2  -3  20        5.85        0.25     24.11 o 
  -3  -2  20        2.47       10.40     27.66 o 
  -2  -2  20        0.71       13.45     28.42 o 
  -1  -2  20        3.07       -2.79     19.03 o 
   0  -2  20        8.92        8.12     26.14 o 
   1  -2  20        1.00      -28.93     20.05 o 
   2  -2  20        2.89        9.14     29.44 o 
   3  -2  20        3.60       -9.39     18.02 o 
  -4  -1  20        2.61       31.21     46.95 o 
  -3  -1  20        0.55      -21.06     34.26 o 
  -2  -1  20        0.45       -4.31     21.06 o 
  -1  -1  20       16.90       24.11     24.87 o 
   0  -1  20        0.29       17.00     28.42 o 
   1  -1  20        3.13        7.36     20.81 o 
   2  -1  20       13.68        5.84     19.79 o 
   3  -1  20        0.20        9.64     32.23 o 
  -4   0  20        1.86       20.05     44.41 o 
  -3   0  20        0.18      -10.91     34.51 o 
  -2   0  20        0.03       12.69     31.72 o 
  -1   0  20        0.34       14.46     18.02 o 
   0   0  20       10.89       49.23     31.47 o 
   1   0  20        1.54       -0.25     22.08 o 
   2   0  20       10.06       37.05     23.60 o 
   3   0  20        3.82       25.63     24.11 o 
  -2   1  20        0.51       31.47     32.99 o 
  -1   1  20       16.45       41.87     24.61 o 
   0   1  20        0.24       -1.02     22.33 o 
   1   1  20        2.90       32.48     28.42 o 
   2   1  20       12.86       22.84     31.97 o 
   3   1  20        0.20      -24.36     27.91 o 
  -3   2  20        1.94      -15.73     23.60 o 
  -2   2  20        0.53      -21.57     30.20 o 
  -1   2  20        3.24       12.43     23.60 o 
   0   2  20        9.26       29.19     19.68 o 
   1   2  20        0.51       18.25     19.54 o 
   2   2  20        3.23       63.60     52.66 o 
   3   2  20        4.24        1.27     23.60 o 
  -3   3  20        0.15      -58.62     39.08 o 
  -2   3  20        0.73       -1.27     29.44 o 
  -1   3  20        6.05        1.02     20.55 o 
   0   3  20        0.98       23.35     28.67 o 
   1   3  20        2.31       53.54     27.66 o 
   2   3  20        4.68       80.81     35.53 o 
  -2   4  20        0.33       14.72     32.74 o 
  -1   4  20        1.36       14.97     25.38 o 
   0   4  20        4.96       35.02     25.88 o 
   1   4  20        0.23       90.34     41.11 o 
  -1  -4  21        0.03       14.72     21.06 o 
   0  -4  21        3.12       20.05     20.05 o 
  -2  -3  21        1.01      -16.24     23.35 o 
  -1  -3  21        1.71        3.05     20.05 o 
   0  -3  21        0.09       -8.63     13.96 o 
   1  -3  21        0.27      -18.27     22.84 o 
   2  -3  21        6.64        2.79     17.26 o 
  -3  -2  21        0.50      -17.76     25.38 o 
  -2  -2  21        2.73       31.21     29.18 o 
  -1  -2  21        0.10      -11.93     17.76 o 
   0  -2  21        5.57       15.48     24.87 o 
   1  -2  21        3.85       -2.54     19.79 o 
   2  -2  21        0.02       33.24     22.33 o 
  -3  -1  21        1.13       30.45     38.06 o 
  -2  -1  21        0.25      -23.60     20.05 o 
  -1  -1  21        8.26       12.43     19.03 o 
   0  -1  21        1.74       31.72     24.11 o 
   1  -1  21        1.06        1.27     27.91 o 
   2  -1  21        6.79       10.66     23.09 o 
  -3   0  21        0.02      -18.78     35.27 o 
  -2   0  21        1.30       -3.30     32.74 o 
  -1   0  21        0.02        9.14     19.54 o 
   0   0  21        6.29       21.06     22.84 o 
   1   0  21        7.36       20.81     23.60 o 
   2   0  21        0.65       -4.31     19.03 o 
   3   0  21        3.01        3.81     32.74 o 
  -2   1  21        0.22      -12.18     31.97 o 
  -1   1  21        8.22        0.00     17.00 o 
   0   1  21        1.83       25.38     31.72 o 
   1   1  21        0.89       13.45     24.87 o 
   2   1  21        6.63       39.84     32.23 o 
  -3   2  21        0.70      -45.30     30.20 o 
  -2   2  21        2.44       11.42     30.45 o 
  -1   2  21        0.08      -12.94     17.26 o 
   0   2  21        6.87       -7.36     29.94 o 
   1   2  21        4.03       10.15     25.88 o 
   2   2  21        0.02      -12.18     21.82 o 
  -2   3  21        1.05       10.91     29.69 o 
  -1   3  21        1.98       51.26     30.20 o 
   0   3  21        0.16       42.38     27.41 o 
  -1   4  21        0.05       14.46     24.11 o 
   0   4  21        3.58      100.74     36.80 o 
  -1  -3  22        0.94        6.09     26.39 o 
   0  -3  22        0.32        2.79     19.29 o 
  -2  -2  22        0.53       14.46     20.55 o 
  -1  -2  22        2.81        7.11     20.81 o 
   0  -2  22        1.03       -9.14     22.08 o 
   1  -2  22        3.29        2.54     20.30 o 
  -2  -1  22        0.10      -19.29     30.20 o 
  -1  -1  22        3.00       10.15     20.30 o 
   0  -1  22        0.89      -19.29     19.03 o 
   1  -1  22        0.11        0.00     18.27 o 
   2  -1  22        0.32        4.82     31.47 o 
  -3   0  22        0.42      -48.98     36.03 o 
  -2   0  22        0.64        8.63     24.61 o 
  -1   0  22        3.37      -26.39     23.60 o 
   0   0  22        2.75       24.87     25.38 o 
   1   0  22        4.70       -0.76     29.94 o 
   2   0  22        0.13        4.31     22.84 o 
  -2   1  22        0.13        1.27     22.58 o 
  -1   1  22        2.82        2.28     19.54 o 
   0   1  22        0.60        3.05     22.08 o 
   1   1  22        0.12        2.54     22.58 o 
   2   1  22        0.27        5.84     21.06 o 
   1   2  22        3.29      -15.73     23.60 o 
  -1   3  22        0.80       46.18     28.42 o 
  -1  -2  23        1.65       14.97     26.39 o 
   0  -2  23        0.22        9.39     22.08 o 
  -1  -1  23        0.83      -12.69     20.30 o 
   0  -1  23        0.21       -6.34     18.27 o 
   1  -1  23        2.39       13.70     24.87 o 
  -2   0  23        1.42      -24.61     32.48 o 
  -1   0  23        1.73       -3.55     26.90 o 
   0   0  23        0.09        2.79     31.47 o 
   1   0  23        0.99       39.84     32.23 o 
  -1   1  23        0.80       -6.85     20.30 o 
   0   1  23        0.11       37.30     33.50 o 
   1   1  23        2.11       -1.52     23.09 o 
                                                 
